# Supplementary material for: A new winter wheat genetic resource harbors untapped diversity from synthetic hexaploid wheat
Source: Theor Appl Genet. 2024 Mar 7;137(3):73. doi: 10.1007/s00122-024-04577-1 (PMC10920491; doi:10.1007/s00122-024-04577-1)
Supplement: Supplementary file 2 — Supplementary file2 (XLSX 119 kb) [file 122_2024_4577_MOESM2_ESM.xlsx]

## Sheet: Supplementary Table S1
Supplementary Table S1 - The source of development and the origins of the parental lines for the 54 primary synthetic hexaploid wheat used to create the NIAB_WW_SHW_NAM population.
Line	Synthetic code	Synthetic dev	AABB	DD	DD subspecies	DD lineage	DD Lat	DD Long	DD Origin	DD Alias	DD Alternate alias	DD Seedsource	Notes	Link to DD resource
NIAB.SHW.018	NIAB-SHW018	NIAB	Hoh-506	JIC2220007	Aegilops tauschii f. strangulata	L2	NA	NA	NA	2220007	WS0461	JIC		https://purl.org/germplasm/id/b12f0315-3e09-42f9-8076-20047cb18087
NIAB.SHW.031	NIAB-SHW031	NIAB	Biensur	JIC2220007	Aegilops tauschii f. strangulata	L2	NA	NA	NA	2220007	WS0461	JIC		https://purl.org/germplasm/id/b12f0315-3e09-42f9-8076-20047cb18087
NIAB.SHW.116	NIAB-SHW116	University of Bucharest, Romania	Pandur	KSU TA2472	Aegilops tauschii f. typica	L2	36.91	50.66	Iran	Ae.Squarrosa typica 2472	E1-A	Kansas State University	For details of making SHW: https://citeseerx.ist.psu.edu/document?repid=rep1&type=pdf&doi=00346334ee52f69ae2afcd9e94a0032db60524db For details of KSU tauschii locations see Singh et al., 2019 https://doi.org/10.3389/fpls.2019.00009	https://purl.org/germplasm/id/6e4759c6-0463-4dc1-9bf0-56b4e9c73973
NIAB.SHW.117	NIAB-SHW117	University of Bucharest, Romania	Pandur	KSU TA2377	Aegilops tauschii f. strangulata	L2	36.69	53.48	Iran	Ae.Squarrosa strangulata 2377	E2-A	Kansas State University		https://purl.org/germplasm/id/d64a72d7-72dc-4c4e-b512-c7bd16149b55
NIAB.SHW.118	NIAB-SHW118	University of Bucharest, Romania	Agedur	KSU TA2470	Aegilops tauschii f. strangulata	L2	36.59	52.09	Iran	Ae.Squarrosa strangulata 2470	E3-A	Kansas State University		https://purl.org/germplasm/id/d64a72d7-72dc-4c4e-b512-c7bd16149b55
NIAB.SHW.125	NIAB-SHW125	University of Bucharest, Romania	Elidur	KSU TA2454	Aegilops tauschii f. strangulata	L2	36.92	54.88	Iran	Ae.Squarrosa meyeri 2454	E10-A	Kansas State University		https://purl.org/germplasm/id/502bfe13-1649-405a-91e6-97547aae62e5
NIAB.SHW.126	NIAB-SHW126	University of Bucharest, Romania	Amadur	KSU TA2472	Aegilops tauschii f. typica	L2	36.91	50.66	Iran	Ae.Squarrosa typica 2472	E17-A	Kansas State University		https://purl.org/germplasm/id/5d774e1f-bc8b-4b84-9af6-5e447a584c81
NIAB.SHW.127	NIAB-SHW127	University of Bucharest, Romania	Grandur	KSU TA2377	Aegilops tauschii f. strangulata	L2	36.69	53.48	Iran	Ae.Squarrosa strangulata 2377	E19-A	Kansas State University		https://purl.org/germplasm/id/c5b9e326-0e53-40e9-bc49-dcd05615702c
NIAB.SHW.131	NIAB-SHW131	University of Bucharest, Romania	Condur	KSU TA2412	Aegilops tauschii f. typica	L1	36.18	68.38	Afghanistan	Ae.Squarrosa strangulata 2412	E21-A	Kansas State University		https://purl.org/germplasm/id/668171e2-a0fa-4ca3-83a2-2965b3fe0288
NIAB.SHW.132	NIAB-SHW132	University of Bucharest, Romania	Condur	KSU TA2464	Aegilops tauschii f. strangulata	L2	36.69	53.54	Iran	Ae.Squarrosa strangulata 2464	E24-A	Kansas State University		https://purl.org/germplasm/id/2490d49e-9703-4ee5-8c97-676a9a8934e4
NIAB.SHW.134	NIAB-SHW134	University of Bucharest, Romania	Condur	KSU TA2474	Aegilops tauschii f. typica	L2	37.15	50.25	Iran	Ae.Squarrosa typica 2474	E26-A	Kansas State University		https://purl.org/germplasm/id/2490d49e-9703-4ee5-8c97-676a9a8934e4
NIAB.SHW.136	NIAB-SHW136	University of Bucharest, Romania	DDU 297	KSU TA2569	Aegilops tauschii f. typica	L1	40.18	44.52	USSR	Ae.Squarrosa strangulata 2569	E32-A	Kansas State University		https://purl.org/germplasm/id/7fde6112-f769-4b0c-ab99-be6bea0abb7e
NIAB.SHW.111	NIAB-SHW111	ICARDA/CIMMYT, Turkey	Pandur	Ae.Squarrosa 223	Aegilops tauschi f. tauschii	L2	37.2	50.1	Iran	BW 31227	Ent.088	CIMMYT		https://purl.org/germplasm/id/167ce5d0-3082-4102-a2ba-d9b37c02c99b
NIAB.SHW.112	NIAB-SHW112	ICARDA/CIMMYT, Turkey	Pandur	Ae.Squarrosa 223	Aegilops tauschii f. tauschii	L2	37.2	50.1	Iran	BW 31227	Ent.088	CIMMYT		https://purl.org/germplasm/id/167ce5d0-3082-4102-a2ba-d9b37c02c99b
NIAB.SHW.101	NIAB-SHW101	ICARDA/CIMMYT, Turkey	Aisberg	Ae.Squarrosa 369	Aegilops tauschii f. tauschii	L2	36.9	50.7	Iran	BW 31233		CIMMYT	Lat and long of tauschii taken from city location in Pototskaya et al., 2020 doi: 10.15389/agrobiology.2020.1.15eng	https://purl.org/germplasm/id/0f5cc2b7-6c17-461e-b70a-bb38e5df81af
NIAB.SHW.104	NIAB-SHW104	ICARDA/CIMMYT, Turkey	UKR-OD 1530.94	Ae.Squarrosa 392	Aegilops tauschii f. tauschii	L2	40.57	48.75	Azerbaijan	CWI 97041	KSU TA2561	CIMMYT		https://purl.org/germplasm/id/1c054e98-e40d-44d2-a3f1-ecd9d2ea691f
NIAB.SHW.102	NIAB-SHW102	ICARDA/CIMMYT, Turkey	Leuc 84693	Ae.Squarrosa 409	Aegilops tauschii f. tauschii	L2	42.85	47.63	Russia	BW 31258		CIMMYT		https://purl.org/germplasm/id/560df468-ff54-4ef0-942a-e2219b64f0ab
NIAB.SHW.113	NIAB-SHW113	ICARDA/CIMMYT, Turkey	Pandur	Ae.Squarrosa 409	Aegilops tauschii f. tauschii	L2	42.85	47.63	Russia	BW 31258		CIMMYT		https://purl.org/germplasm/id/560df468-ff54-4ef0-942a-e2219b64f0ab
NIAB.SHW.106	NIAB-SHW106	ICARDA/CIMMYT, Turkey	UKR-OD 1530.94	Ae.Squarrosa 629	Aegilops tauschii f. strangulata	L2	36.6	52.1	Iran	CWI 94534		CIMMYT		https://purl.org/germplasm/id/79155556-f6e8-467f-8503-5b2f22d40383
NIAB.SHW.029	NIAB-SHW029	NIAB	Sculptur	Ae.Squarrosa 224	Aegilops tauschii	L2	NA	NA	Iran	BW 31228	WX224	CIMMYT		https://purl.org/germplasm/id/5bfd5a03-89e1-4082-a594-b5e223d2f7fa
NIAB.SHW.035	NIAB-SHW035	NIAB	Biensur	Ae.Squarrosa 224	Aegilops tauschii	L2	NA	NA	Iran	BW 31228	WX224	CIMMYT		https://purl.org/germplasm/id/5bfd5a03-89e1-4082-a594-b5e223d2f7fa
NIAB.SHW.012	NIAB-SHW012	NIAB	Hoh-501	Ae.Squarrosa 325	Aegilops tauschii f. typica	L2	37.2	50.2	Iran	CWI 94343	WX325	CIMMYT		https://purl.org/germplasm/id/e82c7a45-41d6-4f98-8693-6cd46c6a9e3f
NIAB.SHW.027	NIAB-SHW027	NIAB	ICARDA-71	Ae.Squarrosa 325	Aegilops tauschii f. typica	L2	37.2	50.2	Iran	CWI 94343	WX325/ KSU TA2474	CIMMYT		https://purl.org/germplasm/id/e82c7a45-41d6-4f98-8693-6cd46c6a9e3f
NIAB.SHW.008	NIAB-SHW008	NIAB	Hoh-501	Ae.Squarrosa 895	Aegilops tauschii f. strangulata	L2	36.59	52.09	Iran	BW 31247	WX895/ KSU TA4268	CIMMYT		https://purl.org/germplasm/id/e4e04038-d458-486b-adb1-ea6e8c82cdd3
NIAB.SHW.069	NIAB-SHW069	NIAB	Hoh-506	Ent.127	Aegilops tauschii f. tauschii	L2	38.48	56.3	Turkmenistan	IG 47217		ICARDA		https://purl.org/germplasm/id/fd5b4c01-1321-422f-8313-912dd668e25e
NIAB.SHW.137	NIAB-SHW137	NIAB	Hoh-501	Ent.134	Aegilops tauschii f. tauschii	L1	40.3	44.2	Armenia	IG 48758		ICARDA		https://purl.org/germplasm/id/6aa005aa-a997-4d95-91db-b1729fdc939a
NIAB.SHW.100	NIAB-SHW100	NIAB	Hoh-501	Ent.141	Aegilops tauschii f. tauschii	L1	40.11	44.72	Armenia	IG 126261		ICARDA		https://purl.org/germplasm/id/f1dc9c0a-3698-4ed3-8220-09184f4ee3da
NIAB.SHW.087	NIAB-SHW087	NIAB	Hoh-501	Ent.382	Aegilops tauschii f. strangulata	L2	37.47	44.67	Turkey	KSU TA1582		Kansas State University		https://purl.org/germplasm/id/529d6475-efdd-475a-9400-ce14258c6877
NIAB.SHW.094	NIAB-SHW094	NIAB	Hoh-501	Ent.383	Aegilops tauschii f. strangulata	L2	37.47	44.67	Turkey	KSU TA1584		Kansas State University		https://purl.org/germplasm/id/f0390c53-22ab-483c-94d9-22f564643d02
NIAB.SHW.138	NIAB-SHW138	NIAB	Hoh-501	Ent.384	Aegilops tauschii f. tauschii	L2	37.43	44.42	Turkey	KSU TA1586		Kansas State University		https://purl.org/germplasm/id/a1b74ef3-70b1-489c-b27d-e567dab9f7da
NIAB.SHW.085	NIAB-SHW085	NIAB	Hoh-501	Ent.389	Aegilops tauschii f. tauschii	L1	40.13	43.42	Turkey	KSU TA1592		Kansas State University		https://purl.org/germplasm/id/d96f6005-bd79-4ffc-bc77-fef0e678caba
NIAB.SHW.054	NIAB-SHW054	NIAB	Biensur	Ent.392	Aegilops tauschii f. tauschii	L1	34.06	111.05	China	KSU TA1602		Kansas State University		https://purl.org/germplasm/id/16bf550c-78fb-413e-a45c-29ff6092a612
NIAB.SHW.077	NIAB-SHW077	NIAB	Hoh-501	Ent.402	Aegilops tauschii f. tauschii	L1	44.15	80.7	China	KSU TA10134		Kansas State University		https://purl.org/germplasm/id/0798c260-bea5-40e2-9bf2-5bed4202d956
NIAB.SHW.075	NIAB-SHW075	NIAB	Hoh-501	Ent.404	Aegilops tauschii f. tauschii	L1	43.88	81.25	China	KSU TA10136		Kansas State University		https://purl.org/germplasm/id/a45e7285-1698-409b-afa7-b88bc74c8c33
NIAB.SHW.076	NIAB-SHW076	NIAB	Hoh-501	Ent.405	Aegilops tauschii f. tauschii	L1	43.88	81.25	China	KSU TA10137		Kansas State University		https://purl.org/germplasm/id/2e6c0e59-2607-4c2c-bf01-51d61d579578
NIAB.SHW.099	NIAB-SHW099	NIAB	Hoh-501	Ent.430	Aegilops tauschii f. tauschii	L1	37.33	68.97	Tajikstan	KSU TA10308		Kansas State University		https://purl.org/germplasm/id/46df13ab-78a3-4ae5-98cf-8bc5845d9681
NIAB.SHW.078	NIAB-SHW078	NIAB	Hoh-501	Ent.431	Aegilops tauschii f. tauschii	L1	42	80	Kyrgyzstan	KSU TA10329		Kansas State University		https://purl.org/germplasm/id/072f04d2-706f-41a0-b81f-bb809ddaeaf5
NIAB.SHW.143	NIAB-SHW143	NIAB	Hoh-501	Ent.076	Aegilops tauschii f. strangulata	L2	36.63	53.3	Iran	CIae 8	2111	NSGC		https://purl.org/germplasm/id/de17f0b7-d378-4ea0-8f05-13bfa14c8d16
NIAB.SHW.071	NIAB-SHW071	NIAB	Hoh-501	Ent.077	Aegilops tauschii f. strangulata	L2	36.63	53.3	Iran	CIae 9	2112	NSGC		https://purl.org/germplasm/id/08a260b8-33c6-48fd-aaa5-349bcaf1b3d4
NIAB.SHW.095	NIAB-SHW095	NIAB	Hoh-501	Ent.078	Aegilops tauschii f. strangulata	L2	36.77	53.99	Iran	CIae 10	2115	NSGC		https://purl.org/germplasm/id/4f06d0b2-792a-48ff-ab6b-1b40ca74f718
NIAB.SHW.088	NIAB-SHW088	NIAB	Hoh-501	Ent.080	Aegilops tauschii f. strangulata	L2	36.67	55.08	Iran	CIae 12	2119	NSGC		https://purl.org/germplasm/id/74b5da4e-f02c-46bf-ba41-97577d450ccf
NIAB.SHW.097	NIAB-SHW097	NIAB	Hoh-501	Ent.081	Aegilops tauschii f. strangulata	L2	36.67	55.08	Iran	CIae 13	2123	NSGC		https://purl.org/germplasm/id/01a55a13-ffcc-4572-b29f-cb46e7ffe8de
NIAB.SHW.084	NIAB-SHW084	NIAB	Hoh-501	Ent.084	Aegilops tauschii f. strangulata	L2	36.63	53.3	Iran	CIae 17	2134	NSGC		https://purl.org/germplasm/id/a5fadc33-2ede-4492-9c09-22ce21b9c44a
NIAB.SHW.089	NIAB-SHW089	NIAB	Hoh-501	Ent.086	Aegilops tauschii f. tauschii	L2	36.58	52.1	Iran	CIae 19	2139	NSGC		https://purl.org/germplasm/id/76436316-1f31-4e1b-a842-6525148eb5b2
NIAB.SHW.083	NIAB-SHW083	NIAB	Hoh-501	Ent.087	Aegilops tauschii f. tauschii	L2	36.9	50.68	Iran	CIae 23	2144	NSGC		https://purl.org/germplasm/id/02c53272-d356-49a5-81fb-f90004a094ed
NIAB.SHW.055	NIAB-SHW055	NIAB	Hoh-501	Ent.088	Aegilops tauschii f. tauschii	L2	37.2	50.1	Iran	CIae 24	2146	NSGC		https://purl.org/germplasm/id/0d96fd74-455d-4619-8b4e-19de11176f2f
NIAB.SHW.082	NIAB-SHW082	NIAB	Hoh-501	Ent.090	Aegilops tauschii f. tauschii	L2	37.47	49.46	Iran	CIae 26	2152	NSGC		https://purl.org/germplasm/id/0e3dfff0-f2c3-4288-8fcc-69a7a3cf798c
NIAB.SHW.090	NIAB-SHW090	NIAB	Hoh-501	Ent.102	Aegilops tauschii f. tauschii	L2	38.37	56.93	Turkmenistan	PI 431602	WIR433	NSGC		https://purl.org/germplasm/id/5d4c600a-f6f9-420e-863f-d994524d73c7
NIAB.SHW.086	NIAB-SHW086	NIAB	Hoh-501	Ent.118	Aegilops tauschii f. tauschii	L1	40.2	44.5	Armenia	PI 603255	KSU TA2570	NSGC		https://purl.org/germplasm/id/ee7ec82b-0f3d-41fd-b889-6e78af28ae0b
NIAB.SHW.073	NIAB-SHW073	NIAB	Hoh-501	Ent.242	Aegilops tauschii f. strangulata	L2	38.37	56.93	Turkmenistan	AE 250		IPK Gatersleben		https://purl.org/germplasm/id/3973def2-9f6c-47f7-81be-63ed0105b448
NIAB.SHW.080	NIAB-SHW080	NIAB	Hoh-501	Ent.270	Aegilops tauschii f. tauschii	L1	38.25	59.75	Turkmenistan	AE 291		IPK Gatersleben		https://purl.org/germplasm/id/2c0293d0-e10c-42f8-8850-f1c708bc49be
NIAB.SHW.092	NIAB-SHW092	NIAB	Hoh-501	Ent.272	Aegilops tauschii f. strangulata	L3	41.64	44.9	Georgia	AE 457	KSU TA10104	IPK Gatersleben		https://purl.org/germplasm/id/43c0c548-a8c8-4fba-bae6-ac8878d9f04d
NIAB.SHW.093	NIAB-SHW093	NIAB	Hoh-501	Ent.302	Aegilops tauschii f. tauschii	L1	40.03	67.65	Uzbekistan	Vav396	AE 240	Vavilov Institute		https://purl.org/germplasm/id/1edcb5dd-86e7-4efb-a0a2-cd94fc31a70f
NIAB.SHW.041	NIAB-SHW041	NIAB	Hoh-501	Ent.336	Aegilops tauschii f. tauschii	L2	40.4	44.7	Armenia	Vav346	AE 231	Vavilov Institute		https://purl.org/germplasm/id/6da13e2d-bb8d-49f7-b147-a76f056b5bb7

## Sheet: Supplementary Table S2
Supplementary Table S2 - Information on the 54 nested populations of the NIAB_WW_SHW_NAM population. The information covers the number of lines genotyped and phenotyped in each nested population, the generation that the genotyping was completed at and when the lines were grown out in the Core Nurseries.
Population Name	Population No.	Total lines (from either max geno. or pheno.)	No. Genotyped	No. Phenotyped	No. Genotype & Phenotyped	BC1 Streams	Recurrent Parent	Generation Genotyped	Synthetic Parent	DD donor	AABB donor	Core Nursery
NIAB.SHW.BC.038/039	38	80	80	0	0	10	Robigus	Bc1 F5	NIAB.SHW.008	Ae.Squarrosa 895	Hoh-501	NA
NIAB.SHW.BC.042/045	42	60	60	0	0	7	Robigus	Bc1 F5	NIAB.SHW.012	Ae.Squarrosa 325	Hoh-501	NA
NIAB.SHW.BC.050	50	41	41	0	0	5	Robigus	Bc1 F5	NIAB.SHW.018	JIC2220007	Hoh-506	NA
NIAB.SHW.BC.141	141	44	25	44	23	7	Robigus	Bc1 F5	NIAB.SHW.027	Ae.Squarrosa 325	ICARDA-71	2018
NIAB.SHW.BC.589	589	67	67	67	67	12	Robigus	Bc1 F4	NIAB.SHW.029	Ae.Squarrosa 224	Sculptur	2019
NIAB.SHW.BC.590	590	55	49	55	49	8	Robigus	Bc1 F4	NIAB.SHW.031	JIC2220007	Biensur	2019
NIAB.SHW.BC.144	144	69	51	69	51	12	Robigus	Bc1 F5	NIAB.SHW.035	Ae.Squarrosa 224	Biensur	2018
NIAB.SHW.BC.209/211	209	65	64	65	64	14	Robigus	Bc1 F4	NIAB.SHW.041	Ent.336	Hoh-501	2020
NIAB.SHW.BC.212	212	59	44	59	44	6	Robigus	Bc1 F5	NIAB.SHW.054	Ent.392	Biensur	2018
NIAB.SHW.BC.213	213	64	40	64	40	14	Robigus	Bc1 F5	NIAB.SHW.055	Ent.088	Hoh-501	2017
NIAB.SHW.BC.219	219	62	42	62	42	15	Robigus	Bc1 F5	NIAB.SHW.069	Ent.127	Hoh-506	2017
NIAB.SHW.BC.222	222	83	82	83	82	10	Robigus	Bc1 F4	NIAB.SHW.071	Ent.077	Hoh-501	2020
NIAB.SHW.BC.226	226	54	37	54	37	9	Robigus	Bc1 F5	NIAB.SHW.073	Ent.242	Hoh-501	2018
NIAB.SHW.BC.233	233	66	54	66	54	14	Robigus	Bc1 F5	NIAB.SHW.075	Ent.404	Hoh-501	2017
NIAB.SHW.BC.237	237	67	63	67	63	15	Robigus	Bc1 F5	NIAB.SHW.076	Ent.405	Hoh-501	2017
NIAB.SHW.BC.244	244	60	55	60	55	14	Robigus	Bc1 F5	NIAB.SHW.077	Ent.402	Hoh-501	2017
NIAB.SHW.BC.368/369	368	42	30	42	30	11	Robigus	Bc1 F5	NIAB.SHW.078	Ent.431	Hoh-501	2018
NIAB.SHW.BC.592	592	58	42	58	42	12	Robigus	Bc1 F4	NIAB.SHW.080	Ent.270	Hoh-501	2019
NIAB.SHW.BC.348	348	63	45	63	45	12	Robigus	Bc1 F5	NIAB.SHW.082	Ent.090	Hoh-501	2018
NIAB.SHW.BC.350/351	350	66	60	66	60	12	Robigus	Bc1 F5	NIAB.SHW.083	Ent.087	Hoh-501	2018
NIAB.SHW.BC.353/354	353	64	52	64	52	12	Robigus	Bc1 F5	NIAB.SHW.084	Ent.084	Hoh-501	2018
NIAB.SHW.BC.356/358	356	42	36	42	36	11	Robigus	Bc1 F5	NIAB.SHW.085	Ent.389	Hoh-501	2018
NIAB.SHW.BC.359/361	359	60	46	60	46	12	Robigus	Bc1 F5	NIAB.SHW.086	Ent.118	Hoh-501	2018
NIAB.SHW.BC.363/365	363	29	16	29	16	11	Robigus	Bc1 F5	NIAB.SHW.087	Ent.382	Hoh-501	2018
NIAB.SHW.BC.470	470	54	51	54	50	8	Robigus	Bc1 F5	NIAB.SHW.088	Ent.080	Hoh-501	2018
NIAB.SHW.BC.398	398	59	57	59	57	12	Robigus	Bc1 F5	NIAB.SHW.089	Ent.086	Hoh-501	2018
NIAB.SHW.BC.401	401	69	67	69	67	12	Robigus	Bc1 F5	NIAB.SHW.090	Ent.102	Hoh-501	2018
NIAB.SHW.BC.405	405	69	67	69	67	12	Robigus	Bc1 F5	NIAB.SHW.092	Ent.272	Hoh-501	2018
NIAB.SHW.BC.472	472	54	37	54	37	12	Robigus	Bc1 F5	NIAB.SHW.093	Ent.302	Hoh-501	2018
NIAB.SHW.BC.473	473	73	63	73	63	15	Robigus	Bc1 F4	NIAB.SHW.094	Ent.383	Hoh-501	2020
NIAB.SHW.BC.476	476	52	48	52	48	7	Robigus	Bc1 F5	NIAB.SHW.095	Ent.078	Hoh-501	2018
NIAB.SHW.BC.622	622	80	57	80	56	14	Robigus	Bc1 F4	NIAB.SHW.097	Ent.081	Hoh-501	2019
NIAB.SHW.BC.465	465	67	57	67	57	12	Robigus	Bc1 F5	NIAB.SHW.099	Ent.430	Hoh-501	2018
NIAB.SHW.BC.467	467	40	33	40	33	11	Robigus	Bc1 F5	NIAB.SHW.100	Ent.141	Hoh-501	2018
NIAB.SHW.BC.478	478	59	51	59	51	14	Robigus	Bc1 F4	NIAB.SHW.101	Ae.Squarrosa 369	Aisberg	2019
NIAB.SHW.BC.624	624	59	59	56	56	15	Robigus	Bc1 F4	NIAB.SHW.102	Ae.Squarrosa 409	Leuc 84693	2019
NIAB.SHW.BC.480	480	64	64	64	64	4	Robigus	Bc1 F4	NIAB.SHW.104	Ae.Squarrosa 392	UKR-OD 1530.94	2020
NIAB.SHW.BC.484	484	77	77	76	75	15	Robigus	Bc1 F4	NIAB.SHW.106	Ae.Squarrosa 629	UKR-OD 1530.94	2021
NIAB.SHW.BC.626	626	53	47	53	46	15	Robigus	Bc1 F4	NIAB.SHW.111	Ae.Squarrosa 223	Pandur	2019
NIAB.SHW.BC.627	627	66	52	66	52	12	Robigus	Bc1 F4	NIAB.SHW.112	Ae.Squarrosa 223	Pandur	2019
NIAB.SHW.BC.487	487	75	60	75	60	14	Robigus	Bc1 F4	NIAB.SHW.113	Ae.Squarrosa 409	Pandur	2021
NIAB.SHW.BC.489	489	61	41	61	41	16	Robigus	Bc1 F4	NIAB.SHW.116	KSU TA2472	Pandur	2019
NIAB.SHW.BC.628	628	63	48	63	47	15	Robigus	Bc1 F4	NIAB.SHW.117	KSU TA2377	Pandur	2019
NIAB.SHW.BC.631	631	51	45	51	45	13	Robigus	Bc1 F4	NIAB.SHW.118	KSU TA2470	Agedur	2019
NIAB.SHW.BC.492	492	52	15	52	15	12	Robigus	Bc1 F4	NIAB.SHW.125	KSU TA2454	Elidur	2021
NIAB.SHW.BC.633	633	55	12	55	12	10	Robigus	Bc1 F4	NIAB.SHW.126	KSU TA2472	Amadur	2021
NIAB.SHW.BC.634	634	77	53	77	53	16	Robigus	Bc1 F4	NIAB.SHW.127	KSU TA2377	Grandur	2021
NIAB.SHW.BC.639	639	60	49	60	49	16	Robigus	Bc1 F4	NIAB.SHW.131	KSU TA2412	Condur	2020
NIAB.SHW.BC.640	640	68	59	68	59	15	Robigus	Bc1 F4	NIAB.SHW.132	KSU TA2464	Condur	2020
NIAB.SHW.BC.641	641	56	47	56	47	13	Robigus	Bc1 F4	NIAB.SHW.134	KSU TA2474	Condur	2019
NIAB.SHW.BC.642	642	52	48	52	48	8	Robigus	Bc1 F4	NIAB.SHW.136	KSU TA2569	DDU 297	2021
NIAB.SHW.BC.644	644	51	15	51	15	12	Robigus	Bc1 F4	NIAB.SHW.137	Ent.134	Hoh-501	2021
NIAB.SHW.BC.645	645	56	36	56	36	14	Robigus	Bc1 F4	NIAB.SHW.138	Ent.384	Hoh-501	2020
NIAB.SHW.BC.647	647	49	41	49	41	9	Robigus	Bc1 F4	NIAB.SHW.143	Ent.076	Hoh-501	2020

## Sheet: Supplementary Table S3
Supplementary Table S3 - The NIAB_WW_SHW_NAM population genotypes grown in the large field trial sown in 2021, which contained most of the population (termed the ‘Full21’ trial).
Genotype	Family Code	Synthetic Parent	DD donor	AABB donor
NIAB.SHW.BC.141.1.1.1.1	141	NIAB.SHW.027	Ae.Squarrosa 325	ICARDA-71
NIAB.SHW.BC.141.1.10.1.1	141	NIAB.SHW.027	Ae.Squarrosa 325	ICARDA-71
NIAB.SHW.BC.141.1.2.1.1	141	NIAB.SHW.027	Ae.Squarrosa 325	ICARDA-71
NIAB.SHW.BC.141.1.3.1.1	141	NIAB.SHW.027	Ae.Squarrosa 325	ICARDA-71
NIAB.SHW.BC.141.1.5.1.1	141	NIAB.SHW.027	Ae.Squarrosa 325	ICARDA-71
NIAB.SHW.BC.141.1.6.1.1	141	NIAB.SHW.027	Ae.Squarrosa 325	ICARDA-71
NIAB.SHW.BC.141.1.7.1.1	141	NIAB.SHW.027	Ae.Squarrosa 325	ICARDA-71
NIAB.SHW.BC.141.1.8.1.1	141	NIAB.SHW.027	Ae.Squarrosa 325	ICARDA-71
NIAB.SHW.BC.141.1.9.1.1	141	NIAB.SHW.027	Ae.Squarrosa 325	ICARDA-71
NIAB.SHW.BC.141.3.1.1.1	141	NIAB.SHW.027	Ae.Squarrosa 325	ICARDA-71
NIAB.SHW.BC.141.3.2.1.1	141	NIAB.SHW.027	Ae.Squarrosa 325	ICARDA-71
NIAB.SHW.BC.141.3.3.1.1	141	NIAB.SHW.027	Ae.Squarrosa 325	ICARDA-71
NIAB.SHW.BC.141.3.5.1.1	141	NIAB.SHW.027	Ae.Squarrosa 325	ICARDA-71
NIAB.SHW.BC.141.3.6.1.1	141	NIAB.SHW.027	Ae.Squarrosa 325	ICARDA-71
NIAB.SHW.BC.141.3.7.1.1	141	NIAB.SHW.027	Ae.Squarrosa 325	ICARDA-71
NIAB.SHW.BC.141.3.8.1.1	141	NIAB.SHW.027	Ae.Squarrosa 325	ICARDA-71
NIAB.SHW.BC.141.3.9.1.1	141	NIAB.SHW.027	Ae.Squarrosa 325	ICARDA-71
NIAB.SHW.BC.141.4.2.1.1	141	NIAB.SHW.027	Ae.Squarrosa 325	ICARDA-71
NIAB.SHW.BC.141.4.5.1.1	141	NIAB.SHW.027	Ae.Squarrosa 325	ICARDA-71
NIAB.SHW.BC.141.4.6.1.1	141	NIAB.SHW.027	Ae.Squarrosa 325	ICARDA-71
NIAB.SHW.BC.141.4.8.1.1	141	NIAB.SHW.027	Ae.Squarrosa 325	ICARDA-71
NIAB.SHW.BC.141.6.3.1.1	141	NIAB.SHW.027	Ae.Squarrosa 325	ICARDA-71
NIAB.SHW.BC.141.6.5.1.1	141	NIAB.SHW.027	Ae.Squarrosa 325	ICARDA-71
NIAB.SHW.BC.141.7.10.1.1	141	NIAB.SHW.027	Ae.Squarrosa 325	ICARDA-71
NIAB.SHW.BC.141.7.2.1.1	141	NIAB.SHW.027	Ae.Squarrosa 325	ICARDA-71
NIAB.SHW.BC.141.7.3.1.1	141	NIAB.SHW.027	Ae.Squarrosa 325	ICARDA-71
NIAB.SHW.BC.141.7.4.1.1	141	NIAB.SHW.027	Ae.Squarrosa 325	ICARDA-71
NIAB.SHW.BC.141.7.5.1.1	141	NIAB.SHW.027	Ae.Squarrosa 325	ICARDA-71
NIAB.SHW.BC.141.7.6.1.1	141	NIAB.SHW.027	Ae.Squarrosa 325	ICARDA-71
NIAB.SHW.BC.141.7.7.1.1	141	NIAB.SHW.027	Ae.Squarrosa 325	ICARDA-71
NIAB.SHW.BC.141.7.9.1.1	141	NIAB.SHW.027	Ae.Squarrosa 325	ICARDA-71
NIAB.SHW.BC.141.8.10.1.1	141	NIAB.SHW.027	Ae.Squarrosa 325	ICARDA-71
NIAB.SHW.BC.141.8.4.1.1	141	NIAB.SHW.027	Ae.Squarrosa 325	ICARDA-71
NIAB.SHW.BC.141.8.5.1.1	141	NIAB.SHW.027	Ae.Squarrosa 325	ICARDA-71
NIAB.SHW.BC.141.8.7.1.1	141	NIAB.SHW.027	Ae.Squarrosa 325	ICARDA-71
NIAB.SHW.BC.141.8.9.1.1	141	NIAB.SHW.027	Ae.Squarrosa 325	ICARDA-71
NIAB.SHW.BC.141.9.10.1.1	141	NIAB.SHW.027	Ae.Squarrosa 325	ICARDA-71
NIAB.SHW.BC.141.9.2.1.1	141	NIAB.SHW.027	Ae.Squarrosa 325	ICARDA-71
NIAB.SHW.BC.141.9.3.1.1	141	NIAB.SHW.027	Ae.Squarrosa 325	ICARDA-71
NIAB.SHW.BC.141.9.4.1.1	141	NIAB.SHW.027	Ae.Squarrosa 325	ICARDA-71
NIAB.SHW.BC.141.9.6.1.1	141	NIAB.SHW.027	Ae.Squarrosa 325	ICARDA-71
NIAB.SHW.BC.141.9.7.1.1	141	NIAB.SHW.027	Ae.Squarrosa 325	ICARDA-71
NIAB.SHW.BC.144.10.1.1.1	144	NIAB.SHW.035	Ae.Squarrosa 224	Biensur
NIAB.SHW.BC.144.10.1.2.1	144	NIAB.SHW.035	Ae.Squarrosa 224	Biensur
NIAB.SHW.BC.144.10.1.3.1	144	NIAB.SHW.035	Ae.Squarrosa 224	Biensur
NIAB.SHW.BC.144.10.1.4.1	144	NIAB.SHW.035	Ae.Squarrosa 224	Biensur
NIAB.SHW.BC.144.10.1.6.1	144	NIAB.SHW.035	Ae.Squarrosa 224	Biensur
NIAB.SHW.BC.144.10.1.7.1	144	NIAB.SHW.035	Ae.Squarrosa 224	Biensur
NIAB.SHW.BC.144.10.1.8.1	144	NIAB.SHW.035	Ae.Squarrosa 224	Biensur
NIAB.SHW.BC.144.11.1.1.1	144	NIAB.SHW.035	Ae.Squarrosa 224	Biensur
NIAB.SHW.BC.144.11.1.2.1	144	NIAB.SHW.035	Ae.Squarrosa 224	Biensur
NIAB.SHW.BC.144.11.1.3.1	144	NIAB.SHW.035	Ae.Squarrosa 224	Biensur
NIAB.SHW.BC.144.11.1.7.1	144	NIAB.SHW.035	Ae.Squarrosa 224	Biensur
NIAB.SHW.BC.144.11.1.8.1	144	NIAB.SHW.035	Ae.Squarrosa 224	Biensur
NIAB.SHW.BC.144.12.1.1.1	144	NIAB.SHW.035	Ae.Squarrosa 224	Biensur
NIAB.SHW.BC.144.12.1.2.1	144	NIAB.SHW.035	Ae.Squarrosa 224	Biensur
NIAB.SHW.BC.144.12.1.3.1	144	NIAB.SHW.035	Ae.Squarrosa 224	Biensur
NIAB.SHW.BC.144.12.1.4.1	144	NIAB.SHW.035	Ae.Squarrosa 224	Biensur
NIAB.SHW.BC.144.12.1.5.1	144	NIAB.SHW.035	Ae.Squarrosa 224	Biensur
NIAB.SHW.BC.144.12.1.8.1	144	NIAB.SHW.035	Ae.Squarrosa 224	Biensur
NIAB.SHW.BC.144.14.1.1.1	144	NIAB.SHW.035	Ae.Squarrosa 224	Biensur
NIAB.SHW.BC.144.14.1.3.1	144	NIAB.SHW.035	Ae.Squarrosa 224	Biensur
NIAB.SHW.BC.144.14.1.4.1	144	NIAB.SHW.035	Ae.Squarrosa 224	Biensur
NIAB.SHW.BC.144.14.1.5.1	144	NIAB.SHW.035	Ae.Squarrosa 224	Biensur
NIAB.SHW.BC.144.14.1.6.1	144	NIAB.SHW.035	Ae.Squarrosa 224	Biensur
NIAB.SHW.BC.144.14.1.7.1	144	NIAB.SHW.035	Ae.Squarrosa 224	Biensur
NIAB.SHW.BC.144.14.1.8.1	144	NIAB.SHW.035	Ae.Squarrosa 224	Biensur
NIAB.SHW.BC.144.15.1.1.1	144	NIAB.SHW.035	Ae.Squarrosa 224	Biensur
NIAB.SHW.BC.144.15.1.3.1	144	NIAB.SHW.035	Ae.Squarrosa 224	Biensur
NIAB.SHW.BC.144.15.1.4.1	144	NIAB.SHW.035	Ae.Squarrosa 224	Biensur
NIAB.SHW.BC.144.15.1.5.1	144	NIAB.SHW.035	Ae.Squarrosa 224	Biensur
NIAB.SHW.BC.144.15.1.6.1	144	NIAB.SHW.035	Ae.Squarrosa 224	Biensur
NIAB.SHW.BC.144.15.1.7.1	144	NIAB.SHW.035	Ae.Squarrosa 224	Biensur
NIAB.SHW.BC.144.15.1.8.1	144	NIAB.SHW.035	Ae.Squarrosa 224	Biensur
NIAB.SHW.BC.144.16.1.2.1	144	NIAB.SHW.035	Ae.Squarrosa 224	Biensur
NIAB.SHW.BC.144.16.1.3.1	144	NIAB.SHW.035	Ae.Squarrosa 224	Biensur
NIAB.SHW.BC.144.2.1.1.1	144	NIAB.SHW.035	Ae.Squarrosa 224	Biensur
NIAB.SHW.BC.144.2.1.2.1	144	NIAB.SHW.035	Ae.Squarrosa 224	Biensur
NIAB.SHW.BC.144.2.1.3.1	144	NIAB.SHW.035	Ae.Squarrosa 224	Biensur
NIAB.SHW.BC.144.2.1.4.1	144	NIAB.SHW.035	Ae.Squarrosa 224	Biensur
NIAB.SHW.BC.144.2.1.5.1	144	NIAB.SHW.035	Ae.Squarrosa 224	Biensur
NIAB.SHW.BC.144.2.1.6.1	144	NIAB.SHW.035	Ae.Squarrosa 224	Biensur
NIAB.SHW.BC.144.2.1.7.1	144	NIAB.SHW.035	Ae.Squarrosa 224	Biensur
NIAB.SHW.BC.144.4.1.4.1	144	NIAB.SHW.035	Ae.Squarrosa 224	Biensur
NIAB.SHW.BC.144.5.1.1.1	144	NIAB.SHW.035	Ae.Squarrosa 224	Biensur
NIAB.SHW.BC.144.5.1.2.1	144	NIAB.SHW.035	Ae.Squarrosa 224	Biensur
NIAB.SHW.BC.144.5.1.3.1	144	NIAB.SHW.035	Ae.Squarrosa 224	Biensur
NIAB.SHW.BC.144.5.1.4.1	144	NIAB.SHW.035	Ae.Squarrosa 224	Biensur
NIAB.SHW.BC.144.5.1.6.1	144	NIAB.SHW.035	Ae.Squarrosa 224	Biensur
NIAB.SHW.BC.144.5.1.7.1	144	NIAB.SHW.035	Ae.Squarrosa 224	Biensur
NIAB.SHW.BC.144.5.1.8.1	144	NIAB.SHW.035	Ae.Squarrosa 224	Biensur
NIAB.SHW.BC.144.6.1.1.1	144	NIAB.SHW.035	Ae.Squarrosa 224	Biensur
NIAB.SHW.BC.144.6.1.2.1	144	NIAB.SHW.035	Ae.Squarrosa 224	Biensur
NIAB.SHW.BC.144.6.1.3.1	144	NIAB.SHW.035	Ae.Squarrosa 224	Biensur
NIAB.SHW.BC.144.6.1.4.1	144	NIAB.SHW.035	Ae.Squarrosa 224	Biensur
NIAB.SHW.BC.144.6.1.6.1	144	NIAB.SHW.035	Ae.Squarrosa 224	Biensur
NIAB.SHW.BC.144.6.1.8.1	144	NIAB.SHW.035	Ae.Squarrosa 224	Biensur
NIAB.SHW.BC.144.8.1.1.1	144	NIAB.SHW.035	Ae.Squarrosa 224	Biensur
NIAB.SHW.BC.144.8.1.2.1	144	NIAB.SHW.035	Ae.Squarrosa 224	Biensur
NIAB.SHW.BC.144.8.1.3.1	144	NIAB.SHW.035	Ae.Squarrosa 224	Biensur
NIAB.SHW.BC.144.8.1.4.1	144	NIAB.SHW.035	Ae.Squarrosa 224	Biensur
NIAB.SHW.BC.144.8.1.8.1	144	NIAB.SHW.035	Ae.Squarrosa 224	Biensur
NIAB.SHW.BC.144.9.1.2.1	144	NIAB.SHW.035	Ae.Squarrosa 224	Biensur
NIAB.SHW.BC.144.9.1.3.1	144	NIAB.SHW.035	Ae.Squarrosa 224	Biensur
NIAB.SHW.BC.144.9.1.4.1	144	NIAB.SHW.035	Ae.Squarrosa 224	Biensur
NIAB.SHW.BC.144.9.1.5.1	144	NIAB.SHW.035	Ae.Squarrosa 224	Biensur
NIAB.SHW.BC.144.9.1.6.1	144	NIAB.SHW.035	Ae.Squarrosa 224	Biensur
NIAB.SHW.BC.144.9.1.7.1	144	NIAB.SHW.035	Ae.Squarrosa 224	Biensur
NIAB.SHW.BC.144.9.1.8.1	144	NIAB.SHW.035	Ae.Squarrosa 224	Biensur
NIAB.SHW.BC.209.1.3.1.1	209	NIAB.SHW.041	Ent.336	Hoh-501
NIAB.SHW.BC.209.1.5.1.1	209	NIAB.SHW.041	Ent.336	Hoh-501
NIAB.SHW.BC.209.1.7.1.1	209	NIAB.SHW.041	Ent.336	Hoh-501
NIAB.SHW.BC.209.2.2.1.1	209	NIAB.SHW.041	Ent.336	Hoh-501
NIAB.SHW.BC.209.2.4.1.1	209	NIAB.SHW.041	Ent.336	Hoh-501
NIAB.SHW.BC.209.2.7.1.1	209	NIAB.SHW.041	Ent.336	Hoh-501
NIAB.SHW.BC.209.2.8.1.1	209	NIAB.SHW.041	Ent.336	Hoh-501
NIAB.SHW.BC.209.3.8.1.1	209	NIAB.SHW.041	Ent.336	Hoh-501
NIAB.SHW.BC.209.4.6.1.1	209	NIAB.SHW.041	Ent.336	Hoh-501
NIAB.SHW.BC.209.5.4.1.1	209	NIAB.SHW.041	Ent.336	Hoh-501
NIAB.SHW.BC.209.5.6.1.1	209	NIAB.SHW.041	Ent.336	Hoh-501
NIAB.SHW.BC.209.5.7.1.1	209	NIAB.SHW.041	Ent.336	Hoh-501
NIAB.SHW.BC.209.6.2.1.1	209	NIAB.SHW.041	Ent.336	Hoh-501
NIAB.SHW.BC.209.6.3.1.1	209	NIAB.SHW.041	Ent.336	Hoh-501
NIAB.SHW.BC.209.6.4.1.1	209	NIAB.SHW.041	Ent.336	Hoh-501
NIAB.SHW.BC.209.6.6.1.1	209	NIAB.SHW.041	Ent.336	Hoh-501
NIAB.SHW.BC.209.6.7.1.1	209	NIAB.SHW.041	Ent.336	Hoh-501
NIAB.SHW.BC.209.6.8.1.1	209	NIAB.SHW.041	Ent.336	Hoh-501
NIAB.SHW.BC.209.7.4.1.1	209	NIAB.SHW.041	Ent.336	Hoh-501
NIAB.SHW.BC.209.7.5.1.1	209	NIAB.SHW.041	Ent.336	Hoh-501
NIAB.SHW.BC.209.7.6.1.1	209	NIAB.SHW.041	Ent.336	Hoh-501
NIAB.SHW.BC.209.7.8.1.1	209	NIAB.SHW.041	Ent.336	Hoh-501
NIAB.SHW.BC.211.1.3.1.1	209	NIAB.SHW.041	Ent.336	Hoh-501
NIAB.SHW.BC.211.1.4.1.1	209	NIAB.SHW.041	Ent.336	Hoh-501
NIAB.SHW.BC.211.1.5.1.1	209	NIAB.SHW.041	Ent.336	Hoh-501
NIAB.SHW.BC.211.1.6.1.1	209	NIAB.SHW.041	Ent.336	Hoh-501
NIAB.SHW.BC.211.1.7.1.1	209	NIAB.SHW.041	Ent.336	Hoh-501
NIAB.SHW.BC.211.1.8.1.1	209	NIAB.SHW.041	Ent.336	Hoh-501
NIAB.SHW.BC.211.2.2.1.1	209	NIAB.SHW.041	Ent.336	Hoh-501
NIAB.SHW.BC.211.2.3.1.1	209	NIAB.SHW.041	Ent.336	Hoh-501
NIAB.SHW.BC.211.2.4.1.1	209	NIAB.SHW.041	Ent.336	Hoh-501
NIAB.SHW.BC.211.2.7.1.1	209	NIAB.SHW.041	Ent.336	Hoh-501
NIAB.SHW.BC.211.2.8.1.1	209	NIAB.SHW.041	Ent.336	Hoh-501
NIAB.SHW.BC.211.3.2.1.1	209	NIAB.SHW.041	Ent.336	Hoh-501
NIAB.SHW.BC.211.3.4.1.1	209	NIAB.SHW.041	Ent.336	Hoh-501
NIAB.SHW.BC.211.3.5.1.1	209	NIAB.SHW.041	Ent.336	Hoh-501
NIAB.SHW.BC.211.3.6.1.1	209	NIAB.SHW.041	Ent.336	Hoh-501
NIAB.SHW.BC.211.3.7.1.1	209	NIAB.SHW.041	Ent.336	Hoh-501
NIAB.SHW.BC.211.3.8.1.1	209	NIAB.SHW.041	Ent.336	Hoh-501
NIAB.SHW.BC.211.4.2.1.1	209	NIAB.SHW.041	Ent.336	Hoh-501
NIAB.SHW.BC.211.4.3.1.1	209	NIAB.SHW.041	Ent.336	Hoh-501
NIAB.SHW.BC.211.4.5.1.1	209	NIAB.SHW.041	Ent.336	Hoh-501
NIAB.SHW.BC.211.4.6.1.1	209	NIAB.SHW.041	Ent.336	Hoh-501
NIAB.SHW.BC.211.4.8.1.1	209	NIAB.SHW.041	Ent.336	Hoh-501
NIAB.SHW.BC.211.5.2.1.1	209	NIAB.SHW.041	Ent.336	Hoh-501
NIAB.SHW.BC.211.5.5.1.1	209	NIAB.SHW.041	Ent.336	Hoh-501
NIAB.SHW.BC.211.5.6.1.1	209	NIAB.SHW.041	Ent.336	Hoh-501
NIAB.SHW.BC.211.5.7.1.1	209	NIAB.SHW.041	Ent.336	Hoh-501
NIAB.SHW.BC.211.5.8.1.1	209	NIAB.SHW.041	Ent.336	Hoh-501
NIAB.SHW.BC.211.6.3.1.1	209	NIAB.SHW.041	Ent.336	Hoh-501
NIAB.SHW.BC.211.6.8.1.1	209	NIAB.SHW.041	Ent.336	Hoh-501
NIAB.SHW.BC.211.7.2.1.1	209	NIAB.SHW.041	Ent.336	Hoh-501
NIAB.SHW.BC.211.7.3.1.1	209	NIAB.SHW.041	Ent.336	Hoh-501
NIAB.SHW.BC.211.7.4.1.1	209	NIAB.SHW.041	Ent.336	Hoh-501
NIAB.SHW.BC.211.7.5.1.1	209	NIAB.SHW.041	Ent.336	Hoh-501
NIAB.SHW.BC.211.7.6.1.1	209	NIAB.SHW.041	Ent.336	Hoh-501
NIAB.SHW.BC.211.7.7.1.1	209	NIAB.SHW.041	Ent.336	Hoh-501
NIAB.SHW.BC.211.7.8.1.1	209	NIAB.SHW.041	Ent.336	Hoh-501
NIAB.SHW.BC.211.8.2.1.1	209	NIAB.SHW.041	Ent.336	Hoh-501
NIAB.SHW.BC.211.8.3.1.1	209	NIAB.SHW.041	Ent.336	Hoh-501
NIAB.SHW.BC.211.8.5.1.1	209	NIAB.SHW.041	Ent.336	Hoh-501
NIAB.SHW.BC.211.8.6.1.1	209	NIAB.SHW.041	Ent.336	Hoh-501
NIAB.SHW.BC.211.8.7.1.1	209	NIAB.SHW.041	Ent.336	Hoh-501
NIAB.SHW.BC.211.8.8.1.1	209	NIAB.SHW.041	Ent.336	Hoh-501
NIAB.SHW.BC.212.1.2.1.1	212	NIAB.SHW.054	Ent.392	Biensur
NIAB.SHW.BC.212.1.2.2.1	212	NIAB.SHW.054	Ent.392	Biensur
NIAB.SHW.BC.212.1.3.1.1	212	NIAB.SHW.054	Ent.392	Biensur
NIAB.SHW.BC.212.1.3.2.1	212	NIAB.SHW.054	Ent.392	Biensur
NIAB.SHW.BC.212.1.5.1.1	212	NIAB.SHW.054	Ent.392	Biensur
NIAB.SHW.BC.212.1.5.2.1	212	NIAB.SHW.054	Ent.392	Biensur
NIAB.SHW.BC.212.1.6.1.1	212	NIAB.SHW.054	Ent.392	Biensur
NIAB.SHW.BC.212.1.6.2.1	212	NIAB.SHW.054	Ent.392	Biensur
NIAB.SHW.BC.212.1.7.1.1	212	NIAB.SHW.054	Ent.392	Biensur
NIAB.SHW.BC.212.1.7.2.1	212	NIAB.SHW.054	Ent.392	Biensur
NIAB.SHW.BC.212.1.8.1.1	212	NIAB.SHW.054	Ent.392	Biensur
NIAB.SHW.BC.212.1.8.2.1	212	NIAB.SHW.054	Ent.392	Biensur
NIAB.SHW.BC.212.10.2.1.1	212	NIAB.SHW.054	Ent.392	Biensur
NIAB.SHW.BC.212.10.2.2.1	212	NIAB.SHW.054	Ent.392	Biensur
NIAB.SHW.BC.212.10.3.1.1	212	NIAB.SHW.054	Ent.392	Biensur
NIAB.SHW.BC.212.10.4.1.1	212	NIAB.SHW.054	Ent.392	Biensur
NIAB.SHW.BC.212.10.4.2.1	212	NIAB.SHW.054	Ent.392	Biensur
NIAB.SHW.BC.212.10.5.2.1	212	NIAB.SHW.054	Ent.392	Biensur
NIAB.SHW.BC.212.10.7.1.1	212	NIAB.SHW.054	Ent.392	Biensur
NIAB.SHW.BC.212.10.8.2.1	212	NIAB.SHW.054	Ent.392	Biensur
NIAB.SHW.BC.212.11.2.1.1	212	NIAB.SHW.054	Ent.392	Biensur
NIAB.SHW.BC.212.11.3.1.1	212	NIAB.SHW.054	Ent.392	Biensur
NIAB.SHW.BC.212.11.3.2.1	212	NIAB.SHW.054	Ent.392	Biensur
NIAB.SHW.BC.212.11.4.1.1	212	NIAB.SHW.054	Ent.392	Biensur
NIAB.SHW.BC.212.11.4.2.1	212	NIAB.SHW.054	Ent.392	Biensur
NIAB.SHW.BC.212.11.5.1.1	212	NIAB.SHW.054	Ent.392	Biensur
NIAB.SHW.BC.212.11.5.2.1	212	NIAB.SHW.054	Ent.392	Biensur
NIAB.SHW.BC.212.12.8.1.1	212	NIAB.SHW.054	Ent.392	Biensur
NIAB.SHW.BC.212.12.8.2.1	212	NIAB.SHW.054	Ent.392	Biensur
NIAB.SHW.BC.212.2.2.1.1	212	NIAB.SHW.054	Ent.392	Biensur
NIAB.SHW.BC.212.2.2.2.1	212	NIAB.SHW.054	Ent.392	Biensur
NIAB.SHW.BC.212.2.4.1.1	212	NIAB.SHW.054	Ent.392	Biensur
NIAB.SHW.BC.212.2.4.2.1	212	NIAB.SHW.054	Ent.392	Biensur
NIAB.SHW.BC.212.2.5.1.1	212	NIAB.SHW.054	Ent.392	Biensur
NIAB.SHW.BC.212.2.6.1.1	212	NIAB.SHW.054	Ent.392	Biensur
NIAB.SHW.BC.212.2.6.2.1	212	NIAB.SHW.054	Ent.392	Biensur
NIAB.SHW.BC.212.2.7.2.1	212	NIAB.SHW.054	Ent.392	Biensur
NIAB.SHW.BC.212.2.8.1.1	212	NIAB.SHW.054	Ent.392	Biensur
NIAB.SHW.BC.212.2.8.2.1	212	NIAB.SHW.054	Ent.392	Biensur
NIAB.SHW.BC.212.3.2.1.1	212	NIAB.SHW.054	Ent.392	Biensur
NIAB.SHW.BC.212.3.2.2.1	212	NIAB.SHW.054	Ent.392	Biensur
NIAB.SHW.BC.212.3.3.1.1	212	NIAB.SHW.054	Ent.392	Biensur
NIAB.SHW.BC.212.3.3.2.1	212	NIAB.SHW.054	Ent.392	Biensur
NIAB.SHW.BC.212.3.5.1.1	212	NIAB.SHW.054	Ent.392	Biensur
NIAB.SHW.BC.212.3.5.2.1	212	NIAB.SHW.054	Ent.392	Biensur
NIAB.SHW.BC.212.3.6.1.1	212	NIAB.SHW.054	Ent.392	Biensur
NIAB.SHW.BC.212.3.6.2.1	212	NIAB.SHW.054	Ent.392	Biensur
NIAB.SHW.BC.212.3.7.1.1	212	NIAB.SHW.054	Ent.392	Biensur
NIAB.SHW.BC.212.3.8.1.1	212	NIAB.SHW.054	Ent.392	Biensur
NIAB.SHW.BC.212.3.8.2.1	212	NIAB.SHW.054	Ent.392	Biensur
NIAB.SHW.BC.213.1.1.1.1	213	NIAB.SHW.055	Ent.088	Hoh-501
NIAB.SHW.BC.213.1.2.1.1	213	NIAB.SHW.055	Ent.088	Hoh-501
NIAB.SHW.BC.213.1.3.1.1	213	NIAB.SHW.055	Ent.088	Hoh-501
NIAB.SHW.BC.213.1.4.1.1	213	NIAB.SHW.055	Ent.088	Hoh-501
NIAB.SHW.BC.213.1.5.1.1	213	NIAB.SHW.055	Ent.088	Hoh-501
NIAB.SHW.BC.213.1.6.1.1	213	NIAB.SHW.055	Ent.088	Hoh-501
NIAB.SHW.BC.213.1.7.1.1	213	NIAB.SHW.055	Ent.088	Hoh-501
NIAB.SHW.BC.213.1.8.1.1	213	NIAB.SHW.055	Ent.088	Hoh-501
NIAB.SHW.BC.213.10.6.1.1	213	NIAB.SHW.055	Ent.088	Hoh-501
NIAB.SHW.BC.213.11.1.1.1	213	NIAB.SHW.055	Ent.088	Hoh-501
NIAB.SHW.BC.213.14.1.1.1	213	NIAB.SHW.055	Ent.088	Hoh-501
NIAB.SHW.BC.213.15.1.1.1	213	NIAB.SHW.055	Ent.088	Hoh-501
NIAB.SHW.BC.213.16.1.1.1	213	NIAB.SHW.055	Ent.088	Hoh-501
NIAB.SHW.BC.213.2.1.1.1	213	NIAB.SHW.055	Ent.088	Hoh-501
NIAB.SHW.BC.213.2.2.1.1	213	NIAB.SHW.055	Ent.088	Hoh-501
NIAB.SHW.BC.213.2.3.1.1	213	NIAB.SHW.055	Ent.088	Hoh-501
NIAB.SHW.BC.213.2.4.1.1	213	NIAB.SHW.055	Ent.088	Hoh-501
NIAB.SHW.BC.213.2.5.1.1	213	NIAB.SHW.055	Ent.088	Hoh-501
NIAB.SHW.BC.213.2.6.1.1	213	NIAB.SHW.055	Ent.088	Hoh-501
NIAB.SHW.BC.213.3.1.1.1	213	NIAB.SHW.055	Ent.088	Hoh-501
NIAB.SHW.BC.213.3.2.1.1	213	NIAB.SHW.055	Ent.088	Hoh-501
NIAB.SHW.BC.213.3.3.1.1	213	NIAB.SHW.055	Ent.088	Hoh-501
NIAB.SHW.BC.213.3.4.1.1	213	NIAB.SHW.055	Ent.088	Hoh-501
NIAB.SHW.BC.213.3.5.1.1	213	NIAB.SHW.055	Ent.088	Hoh-501
NIAB.SHW.BC.213.3.7.1.1	213	NIAB.SHW.055	Ent.088	Hoh-501
NIAB.SHW.BC.213.4.1.1.1	213	NIAB.SHW.055	Ent.088	Hoh-501
NIAB.SHW.BC.213.4.2.1.1	213	NIAB.SHW.055	Ent.088	Hoh-501
NIAB.SHW.BC.213.4.3.1.1	213	NIAB.SHW.055	Ent.088	Hoh-501
NIAB.SHW.BC.213.4.4.1.1	213	NIAB.SHW.055	Ent.088	Hoh-501
NIAB.SHW.BC.213.4.5.1.1	213	NIAB.SHW.055	Ent.088	Hoh-501
NIAB.SHW.BC.213.4.6.1.1	213	NIAB.SHW.055	Ent.088	Hoh-501
NIAB.SHW.BC.213.5.1.1.1	213	NIAB.SHW.055	Ent.088	Hoh-501
NIAB.SHW.BC.213.5.2.1.1	213	NIAB.SHW.055	Ent.088	Hoh-501
NIAB.SHW.BC.213.5.3.1.1	213	NIAB.SHW.055	Ent.088	Hoh-501
NIAB.SHW.BC.213.5.4.1.1	213	NIAB.SHW.055	Ent.088	Hoh-501
NIAB.SHW.BC.213.5.5.1.1	213	NIAB.SHW.055	Ent.088	Hoh-501
NIAB.SHW.BC.213.5.6.1.1	213	NIAB.SHW.055	Ent.088	Hoh-501
NIAB.SHW.BC.213.6.1.1.1	213	NIAB.SHW.055	Ent.088	Hoh-501
NIAB.SHW.BC.213.6.2.1.1	213	NIAB.SHW.055	Ent.088	Hoh-501
NIAB.SHW.BC.213.6.3.1.1	213	NIAB.SHW.055	Ent.088	Hoh-501
NIAB.SHW.BC.213.6.4.1.1	213	NIAB.SHW.055	Ent.088	Hoh-501
NIAB.SHW.BC.213.6.5.1.1	213	NIAB.SHW.055	Ent.088	Hoh-501
NIAB.SHW.BC.213.6.6.1.1	213	NIAB.SHW.055	Ent.088	Hoh-501
NIAB.SHW.BC.213.6.7.1.1	213	NIAB.SHW.055	Ent.088	Hoh-501
NIAB.SHW.BC.213.7.2.1.1	213	NIAB.SHW.055	Ent.088	Hoh-501
NIAB.SHW.BC.213.7.3.1.1	213	NIAB.SHW.055	Ent.088	Hoh-501
NIAB.SHW.BC.213.7.4.1.1	213	NIAB.SHW.055	Ent.088	Hoh-501
NIAB.SHW.BC.213.7.5.1.1	213	NIAB.SHW.055	Ent.088	Hoh-501
NIAB.SHW.BC.213.7.6.1.1	213	NIAB.SHW.055	Ent.088	Hoh-501
NIAB.SHW.BC.213.7.7.1.1	213	NIAB.SHW.055	Ent.088	Hoh-501
NIAB.SHW.BC.213.8.2.1.1	213	NIAB.SHW.055	Ent.088	Hoh-501
NIAB.SHW.BC.213.8.3.1.1	213	NIAB.SHW.055	Ent.088	Hoh-501
NIAB.SHW.BC.213.8.4.1.1	213	NIAB.SHW.055	Ent.088	Hoh-501
NIAB.SHW.BC.213.8.5.1.1	213	NIAB.SHW.055	Ent.088	Hoh-501
NIAB.SHW.BC.213.8.6.1.1	213	NIAB.SHW.055	Ent.088	Hoh-501
NIAB.SHW.BC.213.8.7.1.1	213	NIAB.SHW.055	Ent.088	Hoh-501
NIAB.SHW.BC.213.8.8.1.1	213	NIAB.SHW.055	Ent.088	Hoh-501
NIAB.SHW.BC.213.9.1.1.1	213	NIAB.SHW.055	Ent.088	Hoh-501
NIAB.SHW.BC.213.9.2.1.1	213	NIAB.SHW.055	Ent.088	Hoh-501
NIAB.SHW.BC.213.9.3.1.1	213	NIAB.SHW.055	Ent.088	Hoh-501
NIAB.SHW.BC.213.9.4.1.1	213	NIAB.SHW.055	Ent.088	Hoh-501
NIAB.SHW.BC.213.9.6.1.1	213	NIAB.SHW.055	Ent.088	Hoh-501
NIAB.SHW.BC.213.9.7.1.1	213	NIAB.SHW.055	Ent.088	Hoh-501
NIAB.SHW.BC.219.1.3.1.1	219	NIAB.SHW.069	Ent.127	Hoh-506
NIAB.SHW.BC.219.1.4.1.1	219	NIAB.SHW.069	Ent.127	Hoh-506
NIAB.SHW.BC.219.1.5.1.1	219	NIAB.SHW.069	Ent.127	Hoh-506
NIAB.SHW.BC.219.1.6.1.1	219	NIAB.SHW.069	Ent.127	Hoh-506
NIAB.SHW.BC.219.1.7.1.1	219	NIAB.SHW.069	Ent.127	Hoh-506
NIAB.SHW.BC.219.10.2.1.1	219	NIAB.SHW.069	Ent.127	Hoh-506
NIAB.SHW.BC.219.10.4.1.1	219	NIAB.SHW.069	Ent.127	Hoh-506
NIAB.SHW.BC.219.10.6.1.1	219	NIAB.SHW.069	Ent.127	Hoh-506
NIAB.SHW.BC.219.10.7.1.1	219	NIAB.SHW.069	Ent.127	Hoh-506
NIAB.SHW.BC.219.11.1.1.1	219	NIAB.SHW.069	Ent.127	Hoh-506
NIAB.SHW.BC.219.13.1.1.1	219	NIAB.SHW.069	Ent.127	Hoh-506
NIAB.SHW.BC.219.15.1.1.1	219	NIAB.SHW.069	Ent.127	Hoh-506
NIAB.SHW.BC.219.16.1.1.1	219	NIAB.SHW.069	Ent.127	Hoh-506
NIAB.SHW.BC.219.2.1.1.1	219	NIAB.SHW.069	Ent.127	Hoh-506
NIAB.SHW.BC.219.2.2.1.1	219	NIAB.SHW.069	Ent.127	Hoh-506
NIAB.SHW.BC.219.2.3.1.1	219	NIAB.SHW.069	Ent.127	Hoh-506
NIAB.SHW.BC.219.2.6.1.1	219	NIAB.SHW.069	Ent.127	Hoh-506
NIAB.SHW.BC.219.3.1.1.1	219	NIAB.SHW.069	Ent.127	Hoh-506
NIAB.SHW.BC.219.3.2.1.1	219	NIAB.SHW.069	Ent.127	Hoh-506
NIAB.SHW.BC.219.3.3.1.1	219	NIAB.SHW.069	Ent.127	Hoh-506
NIAB.SHW.BC.219.3.4.1.1	219	NIAB.SHW.069	Ent.127	Hoh-506
NIAB.SHW.BC.219.3.6.1.1	219	NIAB.SHW.069	Ent.127	Hoh-506
NIAB.SHW.BC.219.3.7.1.1	219	NIAB.SHW.069	Ent.127	Hoh-506
NIAB.SHW.BC.219.3.8.1.1	219	NIAB.SHW.069	Ent.127	Hoh-506
NIAB.SHW.BC.219.4.2.1.1	219	NIAB.SHW.069	Ent.127	Hoh-506
NIAB.SHW.BC.219.4.3.1.1	219	NIAB.SHW.069	Ent.127	Hoh-506
NIAB.SHW.BC.219.4.4.1.1	219	NIAB.SHW.069	Ent.127	Hoh-506
NIAB.SHW.BC.219.4.5.1.1	219	NIAB.SHW.069	Ent.127	Hoh-506
NIAB.SHW.BC.219.4.7.1.1	219	NIAB.SHW.069	Ent.127	Hoh-506
NIAB.SHW.BC.219.5.2.1.1	219	NIAB.SHW.069	Ent.127	Hoh-506
NIAB.SHW.BC.219.5.3.1.1	219	NIAB.SHW.069	Ent.127	Hoh-506
NIAB.SHW.BC.219.5.4.1.1	219	NIAB.SHW.069	Ent.127	Hoh-506
NIAB.SHW.BC.219.5.7.1.1	219	NIAB.SHW.069	Ent.127	Hoh-506
NIAB.SHW.BC.219.5.8.1.1	219	NIAB.SHW.069	Ent.127	Hoh-506
NIAB.SHW.BC.219.6.1.1.1	219	NIAB.SHW.069	Ent.127	Hoh-506
NIAB.SHW.BC.219.6.2.1.1	219	NIAB.SHW.069	Ent.127	Hoh-506
NIAB.SHW.BC.219.6.3.1.1	219	NIAB.SHW.069	Ent.127	Hoh-506
NIAB.SHW.BC.219.6.4.1.1	219	NIAB.SHW.069	Ent.127	Hoh-506
NIAB.SHW.BC.219.6.5.1.1	219	NIAB.SHW.069	Ent.127	Hoh-506
NIAB.SHW.BC.219.6.6.1.1	219	NIAB.SHW.069	Ent.127	Hoh-506
NIAB.SHW.BC.219.6.7.1.1	219	NIAB.SHW.069	Ent.127	Hoh-506
NIAB.SHW.BC.219.6.8.1.1	219	NIAB.SHW.069	Ent.127	Hoh-506
NIAB.SHW.BC.219.7.2.1.1	219	NIAB.SHW.069	Ent.127	Hoh-506
NIAB.SHW.BC.219.7.3.1.1	219	NIAB.SHW.069	Ent.127	Hoh-506
NIAB.SHW.BC.219.7.4.1.1	219	NIAB.SHW.069	Ent.127	Hoh-506
NIAB.SHW.BC.219.7.5.1.1	219	NIAB.SHW.069	Ent.127	Hoh-506
NIAB.SHW.BC.219.7.7.1.1	219	NIAB.SHW.069	Ent.127	Hoh-506
NIAB.SHW.BC.219.7.8.1.1	219	NIAB.SHW.069	Ent.127	Hoh-506
NIAB.SHW.BC.219.8.2.1.1	219	NIAB.SHW.069	Ent.127	Hoh-506
NIAB.SHW.BC.219.8.3.1.1	219	NIAB.SHW.069	Ent.127	Hoh-506
NIAB.SHW.BC.219.8.4.1.1	219	NIAB.SHW.069	Ent.127	Hoh-506
NIAB.SHW.BC.219.8.5.1.1	219	NIAB.SHW.069	Ent.127	Hoh-506
NIAB.SHW.BC.219.8.7.1.1	219	NIAB.SHW.069	Ent.127	Hoh-506
NIAB.SHW.BC.219.8.8.1.1	219	NIAB.SHW.069	Ent.127	Hoh-506
NIAB.SHW.BC.219.9.2.1.1	219	NIAB.SHW.069	Ent.127	Hoh-506
NIAB.SHW.BC.219.9.3.1.1	219	NIAB.SHW.069	Ent.127	Hoh-506
NIAB.SHW.BC.219.9.5.1.1	219	NIAB.SHW.069	Ent.127	Hoh-506
NIAB.SHW.BC.219.9.7.1.1	219	NIAB.SHW.069	Ent.127	Hoh-506
NIAB.SHW.BC.219.9.8.1.1	219	NIAB.SHW.069	Ent.127	Hoh-506
NIAB.SHW.BC.222.1.10.1.1	222	NIAB.SHW.071	Ent.077	Hoh-501
NIAB.SHW.BC.222.1.2.1.1	222	NIAB.SHW.071	Ent.077	Hoh-501
NIAB.SHW.BC.222.1.3.1.1	222	NIAB.SHW.071	Ent.077	Hoh-501
NIAB.SHW.BC.222.1.4.1.1	222	NIAB.SHW.071	Ent.077	Hoh-501
NIAB.SHW.BC.222.1.5.1.1	222	NIAB.SHW.071	Ent.077	Hoh-501
NIAB.SHW.BC.222.1.6.1.1	222	NIAB.SHW.071	Ent.077	Hoh-501
NIAB.SHW.BC.222.1.8.1.1	222	NIAB.SHW.071	Ent.077	Hoh-501
NIAB.SHW.BC.222.1.9.1.1	222	NIAB.SHW.071	Ent.077	Hoh-501
NIAB.SHW.BC.222.10.1.1.1	222	NIAB.SHW.071	Ent.077	Hoh-501
NIAB.SHW.BC.222.10.2.1.1	222	NIAB.SHW.071	Ent.077	Hoh-501
NIAB.SHW.BC.222.10.5.1.1	222	NIAB.SHW.071	Ent.077	Hoh-501
NIAB.SHW.BC.222.10.6.1.1	222	NIAB.SHW.071	Ent.077	Hoh-501
NIAB.SHW.BC.222.2.1.1.1	222	NIAB.SHW.071	Ent.077	Hoh-501
NIAB.SHW.BC.222.2.10.1.1	222	NIAB.SHW.071	Ent.077	Hoh-501
NIAB.SHW.BC.222.2.2.1.1	222	NIAB.SHW.071	Ent.077	Hoh-501
NIAB.SHW.BC.222.2.3.1.1	222	NIAB.SHW.071	Ent.077	Hoh-501
NIAB.SHW.BC.222.2.4.1.1	222	NIAB.SHW.071	Ent.077	Hoh-501
NIAB.SHW.BC.222.2.6.1.1	222	NIAB.SHW.071	Ent.077	Hoh-501
NIAB.SHW.BC.222.2.7.1.1	222	NIAB.SHW.071	Ent.077	Hoh-501
NIAB.SHW.BC.222.2.8.1.1	222	NIAB.SHW.071	Ent.077	Hoh-501
NIAB.SHW.BC.222.2.9.1.1	222	NIAB.SHW.071	Ent.077	Hoh-501
NIAB.SHW.BC.222.3.1.1.1	222	NIAB.SHW.071	Ent.077	Hoh-501
NIAB.SHW.BC.222.3.3.1.1	222	NIAB.SHW.071	Ent.077	Hoh-501
NIAB.SHW.BC.222.3.4.1.1	222	NIAB.SHW.071	Ent.077	Hoh-501
NIAB.SHW.BC.222.3.5.1.1	222	NIAB.SHW.071	Ent.077	Hoh-501
NIAB.SHW.BC.222.3.6.1.1	222	NIAB.SHW.071	Ent.077	Hoh-501
NIAB.SHW.BC.222.3.7.1.1	222	NIAB.SHW.071	Ent.077	Hoh-501
NIAB.SHW.BC.222.3.9.1.1	222	NIAB.SHW.071	Ent.077	Hoh-501
NIAB.SHW.BC.222.4.1.1.1	222	NIAB.SHW.071	Ent.077	Hoh-501
NIAB.SHW.BC.222.4.10.1.1	222	NIAB.SHW.071	Ent.077	Hoh-501
NIAB.SHW.BC.222.4.2.1.1	222	NIAB.SHW.071	Ent.077	Hoh-501
NIAB.SHW.BC.222.4.3.1.1	222	NIAB.SHW.071	Ent.077	Hoh-501
NIAB.SHW.BC.222.4.4.1.1	222	NIAB.SHW.071	Ent.077	Hoh-501
NIAB.SHW.BC.222.4.5.1.1	222	NIAB.SHW.071	Ent.077	Hoh-501
NIAB.SHW.BC.222.4.6.1.1	222	NIAB.SHW.071	Ent.077	Hoh-501
NIAB.SHW.BC.222.4.8.1.1	222	NIAB.SHW.071	Ent.077	Hoh-501
NIAB.SHW.BC.222.4.9.1.1	222	NIAB.SHW.071	Ent.077	Hoh-501
NIAB.SHW.BC.222.5.1.1.1	222	NIAB.SHW.071	Ent.077	Hoh-501
NIAB.SHW.BC.222.5.10.1.1	222	NIAB.SHW.071	Ent.077	Hoh-501
NIAB.SHW.BC.222.5.5.1.1	222	NIAB.SHW.071	Ent.077	Hoh-501
NIAB.SHW.BC.222.5.6.1.1	222	NIAB.SHW.071	Ent.077	Hoh-501
NIAB.SHW.BC.222.5.7.1.1	222	NIAB.SHW.071	Ent.077	Hoh-501
NIAB.SHW.BC.222.5.8.1.1	222	NIAB.SHW.071	Ent.077	Hoh-501
NIAB.SHW.BC.222.5.9.1.1	222	NIAB.SHW.071	Ent.077	Hoh-501
NIAB.SHW.BC.222.6.1.1.1	222	NIAB.SHW.071	Ent.077	Hoh-501
NIAB.SHW.BC.222.6.10.1.1	222	NIAB.SHW.071	Ent.077	Hoh-501
NIAB.SHW.BC.222.6.2.1.1	222	NIAB.SHW.071	Ent.077	Hoh-501
NIAB.SHW.BC.222.6.3.1.1	222	NIAB.SHW.071	Ent.077	Hoh-501
NIAB.SHW.BC.222.6.4.1.1	222	NIAB.SHW.071	Ent.077	Hoh-501
NIAB.SHW.BC.222.6.5.1.1	222	NIAB.SHW.071	Ent.077	Hoh-501
NIAB.SHW.BC.222.6.6.1.1	222	NIAB.SHW.071	Ent.077	Hoh-501
NIAB.SHW.BC.222.6.7.1.1	222	NIAB.SHW.071	Ent.077	Hoh-501
NIAB.SHW.BC.222.6.8.1.1	222	NIAB.SHW.071	Ent.077	Hoh-501
NIAB.SHW.BC.222.6.9.1.1	222	NIAB.SHW.071	Ent.077	Hoh-501
NIAB.SHW.BC.222.7.1.1.1	222	NIAB.SHW.071	Ent.077	Hoh-501
NIAB.SHW.BC.222.7.10.1.1	222	NIAB.SHW.071	Ent.077	Hoh-501
NIAB.SHW.BC.222.7.2.1.1	222	NIAB.SHW.071	Ent.077	Hoh-501
NIAB.SHW.BC.222.7.3.1.1	222	NIAB.SHW.071	Ent.077	Hoh-501
NIAB.SHW.BC.222.7.4.1.1	222	NIAB.SHW.071	Ent.077	Hoh-501
NIAB.SHW.BC.222.7.5.1.1	222	NIAB.SHW.071	Ent.077	Hoh-501
NIAB.SHW.BC.222.7.6.1.1	222	NIAB.SHW.071	Ent.077	Hoh-501
NIAB.SHW.BC.222.7.7.1.1	222	NIAB.SHW.071	Ent.077	Hoh-501
NIAB.SHW.BC.222.7.8.1.1	222	NIAB.SHW.071	Ent.077	Hoh-501
NIAB.SHW.BC.222.8.1.1.1	222	NIAB.SHW.071	Ent.077	Hoh-501
NIAB.SHW.BC.222.8.10.1.1	222	NIAB.SHW.071	Ent.077	Hoh-501
NIAB.SHW.BC.222.8.2.1.1	222	NIAB.SHW.071	Ent.077	Hoh-501
NIAB.SHW.BC.222.8.3.1.1	222	NIAB.SHW.071	Ent.077	Hoh-501
NIAB.SHW.BC.222.8.5.1.1	222	NIAB.SHW.071	Ent.077	Hoh-501
NIAB.SHW.BC.222.8.6.1.1	222	NIAB.SHW.071	Ent.077	Hoh-501
NIAB.SHW.BC.222.8.7.1.1	222	NIAB.SHW.071	Ent.077	Hoh-501
NIAB.SHW.BC.222.8.8.1.1	222	NIAB.SHW.071	Ent.077	Hoh-501
NIAB.SHW.BC.222.8.9.1.1	222	NIAB.SHW.071	Ent.077	Hoh-501
NIAB.SHW.BC.222.9.1.1.1	222	NIAB.SHW.071	Ent.077	Hoh-501
NIAB.SHW.BC.222.9.10.1.1	222	NIAB.SHW.071	Ent.077	Hoh-501
NIAB.SHW.BC.222.9.2.1.1	222	NIAB.SHW.071	Ent.077	Hoh-501
NIAB.SHW.BC.222.9.3.1.1	222	NIAB.SHW.071	Ent.077	Hoh-501
NIAB.SHW.BC.222.9.5.1.1	222	NIAB.SHW.071	Ent.077	Hoh-501
NIAB.SHW.BC.222.9.6.1.1	222	NIAB.SHW.071	Ent.077	Hoh-501
NIAB.SHW.BC.222.9.7.1.1	222	NIAB.SHW.071	Ent.077	Hoh-501
NIAB.SHW.BC.222.9.8.1.1	222	NIAB.SHW.071	Ent.077	Hoh-501
NIAB.SHW.BC.222.9.9.1.1	222	NIAB.SHW.071	Ent.077	Hoh-501
NIAB.SHW.BC.226.1.2.1.1	226	NIAB.SHW.073	Ent.242	Hoh-501
NIAB.SHW.BC.226.1.3.1.1	226	NIAB.SHW.073	Ent.242	Hoh-501
NIAB.SHW.BC.226.1.4.1.1	226	NIAB.SHW.073	Ent.242	Hoh-501
NIAB.SHW.BC.226.1.6.1.1	226	NIAB.SHW.073	Ent.242	Hoh-501
NIAB.SHW.BC.226.1.7.1.1	226	NIAB.SHW.073	Ent.242	Hoh-501
NIAB.SHW.BC.226.1.8.1.1	226	NIAB.SHW.073	Ent.242	Hoh-501
NIAB.SHW.BC.226.2.3.1.1	226	NIAB.SHW.073	Ent.242	Hoh-501
NIAB.SHW.BC.226.2.4.1.1	226	NIAB.SHW.073	Ent.242	Hoh-501
NIAB.SHW.BC.226.2.5.1.1	226	NIAB.SHW.073	Ent.242	Hoh-501
NIAB.SHW.BC.226.2.6.1.1	226	NIAB.SHW.073	Ent.242	Hoh-501
NIAB.SHW.BC.226.2.7.1.1	226	NIAB.SHW.073	Ent.242	Hoh-501
NIAB.SHW.BC.226.3.2.1.1	226	NIAB.SHW.073	Ent.242	Hoh-501
NIAB.SHW.BC.226.3.3.1.1	226	NIAB.SHW.073	Ent.242	Hoh-501
NIAB.SHW.BC.226.3.4.1.1	226	NIAB.SHW.073	Ent.242	Hoh-501
NIAB.SHW.BC.226.3.5.1.1	226	NIAB.SHW.073	Ent.242	Hoh-501
NIAB.SHW.BC.226.3.6.1.1	226	NIAB.SHW.073	Ent.242	Hoh-501
NIAB.SHW.BC.226.3.7.1.1	226	NIAB.SHW.073	Ent.242	Hoh-501
NIAB.SHW.BC.226.3.8.1.1	226	NIAB.SHW.073	Ent.242	Hoh-501
NIAB.SHW.BC.226.4.2.1.1	226	NIAB.SHW.073	Ent.242	Hoh-501
NIAB.SHW.BC.226.4.3.1.1	226	NIAB.SHW.073	Ent.242	Hoh-501
NIAB.SHW.BC.226.4.4.1.1	226	NIAB.SHW.073	Ent.242	Hoh-501
NIAB.SHW.BC.226.4.5.1.1	226	NIAB.SHW.073	Ent.242	Hoh-501
NIAB.SHW.BC.226.4.6.1.1	226	NIAB.SHW.073	Ent.242	Hoh-501
NIAB.SHW.BC.226.4.7.1.1	226	NIAB.SHW.073	Ent.242	Hoh-501
NIAB.SHW.BC.226.4.8.1.1	226	NIAB.SHW.073	Ent.242	Hoh-501
NIAB.SHW.BC.226.5.2.1.1	226	NIAB.SHW.073	Ent.242	Hoh-501
NIAB.SHW.BC.226.5.3.1.1	226	NIAB.SHW.073	Ent.242	Hoh-501
NIAB.SHW.BC.226.5.4.1.1	226	NIAB.SHW.073	Ent.242	Hoh-501
NIAB.SHW.BC.226.5.6.1.1	226	NIAB.SHW.073	Ent.242	Hoh-501
NIAB.SHW.BC.226.5.8.1.1	226	NIAB.SHW.073	Ent.242	Hoh-501
NIAB.SHW.BC.226.6.2.1.1	226	NIAB.SHW.073	Ent.242	Hoh-501
NIAB.SHW.BC.226.6.3.1.1	226	NIAB.SHW.073	Ent.242	Hoh-501
NIAB.SHW.BC.226.6.4.1.1	226	NIAB.SHW.073	Ent.242	Hoh-501
NIAB.SHW.BC.226.6.5.1.1	226	NIAB.SHW.073	Ent.242	Hoh-501
NIAB.SHW.BC.226.6.6.1.1	226	NIAB.SHW.073	Ent.242	Hoh-501
NIAB.SHW.BC.226.6.7.1.1	226	NIAB.SHW.073	Ent.242	Hoh-501
NIAB.SHW.BC.226.6.8.1.1	226	NIAB.SHW.073	Ent.242	Hoh-501
NIAB.SHW.BC.226.7.2.1.1	226	NIAB.SHW.073	Ent.242	Hoh-501
NIAB.SHW.BC.226.7.3.1.1	226	NIAB.SHW.073	Ent.242	Hoh-501
NIAB.SHW.BC.226.7.4.1.1	226	NIAB.SHW.073	Ent.242	Hoh-501
NIAB.SHW.BC.226.7.5.1.1	226	NIAB.SHW.073	Ent.242	Hoh-501
NIAB.SHW.BC.226.7.6.1.1	226	NIAB.SHW.073	Ent.242	Hoh-501
NIAB.SHW.BC.226.7.7.1.1	226	NIAB.SHW.073	Ent.242	Hoh-501
NIAB.SHW.BC.226.8.2.1.1	226	NIAB.SHW.073	Ent.242	Hoh-501
NIAB.SHW.BC.226.8.3.1.1	226	NIAB.SHW.073	Ent.242	Hoh-501
NIAB.SHW.BC.226.8.4.1.1	226	NIAB.SHW.073	Ent.242	Hoh-501
NIAB.SHW.BC.226.8.5.1.1	226	NIAB.SHW.073	Ent.242	Hoh-501
NIAB.SHW.BC.226.8.6.1.1	226	NIAB.SHW.073	Ent.242	Hoh-501
NIAB.SHW.BC.226.9.2.1.1	226	NIAB.SHW.073	Ent.242	Hoh-501
NIAB.SHW.BC.226.9.3.1.1	226	NIAB.SHW.073	Ent.242	Hoh-501
NIAB.SHW.BC.226.9.4.1.1	226	NIAB.SHW.073	Ent.242	Hoh-501
NIAB.SHW.BC.226.9.5.1.1	226	NIAB.SHW.073	Ent.242	Hoh-501
NIAB.SHW.BC.226.9.6.1.1	226	NIAB.SHW.073	Ent.242	Hoh-501
NIAB.SHW.BC.226.9.7.1.1	226	NIAB.SHW.073	Ent.242	Hoh-501
NIAB.SHW.BC.233.1.1.1.1	233	NIAB.SHW.075	Ent.404	Hoh-501
NIAB.SHW.BC.233.1.3.1.1	233	NIAB.SHW.075	Ent.404	Hoh-501
NIAB.SHW.BC.233.1.4.1.1	233	NIAB.SHW.075	Ent.404	Hoh-501
NIAB.SHW.BC.233.1.5.1.1	233	NIAB.SHW.075	Ent.404	Hoh-501
NIAB.SHW.BC.233.10.2.1.1	233	NIAB.SHW.075	Ent.404	Hoh-501
NIAB.SHW.BC.233.10.3.1.1	233	NIAB.SHW.075	Ent.404	Hoh-501
NIAB.SHW.BC.233.10.4.1.1	233	NIAB.SHW.075	Ent.404	Hoh-501
NIAB.SHW.BC.233.10.6.1.1	233	NIAB.SHW.075	Ent.404	Hoh-501
NIAB.SHW.BC.233.10.7.1.1	233	NIAB.SHW.075	Ent.404	Hoh-501
NIAB.SHW.BC.233.10.8.1.1	233	NIAB.SHW.075	Ent.404	Hoh-501
NIAB.SHW.BC.233.11.1.1.1	233	NIAB.SHW.075	Ent.404	Hoh-501
NIAB.SHW.BC.233.12.1.1.1	233	NIAB.SHW.075	Ent.404	Hoh-501
NIAB.SHW.BC.233.14.1.1.1	233	NIAB.SHW.075	Ent.404	Hoh-501
NIAB.SHW.BC.233.15.1.1.1	233	NIAB.SHW.075	Ent.404	Hoh-501
NIAB.SHW.BC.233.2.1.1.1	233	NIAB.SHW.075	Ent.404	Hoh-501
NIAB.SHW.BC.233.2.2.1.1	233	NIAB.SHW.075	Ent.404	Hoh-501
NIAB.SHW.BC.233.2.3.1.1	233	NIAB.SHW.075	Ent.404	Hoh-501
NIAB.SHW.BC.233.2.4.1.1	233	NIAB.SHW.075	Ent.404	Hoh-501
NIAB.SHW.BC.233.2.5.1.1	233	NIAB.SHW.075	Ent.404	Hoh-501
NIAB.SHW.BC.233.2.6.1.1	233	NIAB.SHW.075	Ent.404	Hoh-501
NIAB.SHW.BC.233.2.7.1.1	233	NIAB.SHW.075	Ent.404	Hoh-501
NIAB.SHW.BC.233.2.8.1.1	233	NIAB.SHW.075	Ent.404	Hoh-501
NIAB.SHW.BC.233.3.2.1.1	233	NIAB.SHW.075	Ent.404	Hoh-501
NIAB.SHW.BC.233.3.3.1.1	233	NIAB.SHW.075	Ent.404	Hoh-501
NIAB.SHW.BC.233.3.4.1.1	233	NIAB.SHW.075	Ent.404	Hoh-501
NIAB.SHW.BC.233.3.5.1.1	233	NIAB.SHW.075	Ent.404	Hoh-501
NIAB.SHW.BC.233.3.6.1.1	233	NIAB.SHW.075	Ent.404	Hoh-501
NIAB.SHW.BC.233.3.7.1.1	233	NIAB.SHW.075	Ent.404	Hoh-501
NIAB.SHW.BC.233.3.8.1.1	233	NIAB.SHW.075	Ent.404	Hoh-501
NIAB.SHW.BC.233.4.1.1.1	233	NIAB.SHW.075	Ent.404	Hoh-501
NIAB.SHW.BC.233.4.2.1.1	233	NIAB.SHW.075	Ent.404	Hoh-501
NIAB.SHW.BC.233.4.3.1.1	233	NIAB.SHW.075	Ent.404	Hoh-501
NIAB.SHW.BC.233.4.5.1.1	233	NIAB.SHW.075	Ent.404	Hoh-501
NIAB.SHW.BC.233.4.6.1.1	233	NIAB.SHW.075	Ent.404	Hoh-501
NIAB.SHW.BC.233.4.8.1.1	233	NIAB.SHW.075	Ent.404	Hoh-501
NIAB.SHW.BC.233.5.1.1.1	233	NIAB.SHW.075	Ent.404	Hoh-501
NIAB.SHW.BC.233.5.2.1.1	233	NIAB.SHW.075	Ent.404	Hoh-501
NIAB.SHW.BC.233.5.3.1.1	233	NIAB.SHW.075	Ent.404	Hoh-501
NIAB.SHW.BC.233.5.4.1.1	233	NIAB.SHW.075	Ent.404	Hoh-501
NIAB.SHW.BC.233.5.5.1.1	233	NIAB.SHW.075	Ent.404	Hoh-501
NIAB.SHW.BC.233.5.6.1.1	233	NIAB.SHW.075	Ent.404	Hoh-501
NIAB.SHW.BC.233.5.7.1.1	233	NIAB.SHW.075	Ent.404	Hoh-501
NIAB.SHW.BC.233.5.8.1.1	233	NIAB.SHW.075	Ent.404	Hoh-501
NIAB.SHW.BC.233.6.3.1.1	233	NIAB.SHW.075	Ent.404	Hoh-501
NIAB.SHW.BC.233.6.4.1.1	233	NIAB.SHW.075	Ent.404	Hoh-501
NIAB.SHW.BC.233.6.5.1.1	233	NIAB.SHW.075	Ent.404	Hoh-501
NIAB.SHW.BC.233.6.6.1.1	233	NIAB.SHW.075	Ent.404	Hoh-501
NIAB.SHW.BC.233.6.7.1.1	233	NIAB.SHW.075	Ent.404	Hoh-501
NIAB.SHW.BC.233.6.8.1.1	233	NIAB.SHW.075	Ent.404	Hoh-501
NIAB.SHW.BC.233.7.1.1.1	233	NIAB.SHW.075	Ent.404	Hoh-501
NIAB.SHW.BC.233.8.2.1.1	233	NIAB.SHW.075	Ent.404	Hoh-501
NIAB.SHW.BC.233.8.3.1.1	233	NIAB.SHW.075	Ent.404	Hoh-501
NIAB.SHW.BC.233.8.4.1.1	233	NIAB.SHW.075	Ent.404	Hoh-501
NIAB.SHW.BC.233.8.5.1.1	233	NIAB.SHW.075	Ent.404	Hoh-501
NIAB.SHW.BC.233.8.6.1.1	233	NIAB.SHW.075	Ent.404	Hoh-501
NIAB.SHW.BC.233.8.7.1.1	233	NIAB.SHW.075	Ent.404	Hoh-501
NIAB.SHW.BC.233.8.8.1.1	233	NIAB.SHW.075	Ent.404	Hoh-501
NIAB.SHW.BC.233.9.1.1.1	233	NIAB.SHW.075	Ent.404	Hoh-501
NIAB.SHW.BC.233.9.2.1.1	233	NIAB.SHW.075	Ent.404	Hoh-501
NIAB.SHW.BC.233.9.3.1.1	233	NIAB.SHW.075	Ent.404	Hoh-501
NIAB.SHW.BC.233.9.4.1.1	233	NIAB.SHW.075	Ent.404	Hoh-501
NIAB.SHW.BC.233.9.5.1.1	233	NIAB.SHW.075	Ent.404	Hoh-501
NIAB.SHW.BC.233.9.6.1.1	233	NIAB.SHW.075	Ent.404	Hoh-501
NIAB.SHW.BC.233.9.7.1.1	233	NIAB.SHW.075	Ent.404	Hoh-501
NIAB.SHW.BC.233.9.8.1.1	233	NIAB.SHW.075	Ent.404	Hoh-501
NIAB.SHW.BC.237.1.1.1.1	237	NIAB.SHW.076	Ent.405	Hoh-501
NIAB.SHW.BC.237.1.2.1.1	237	NIAB.SHW.076	Ent.405	Hoh-501
NIAB.SHW.BC.237.1.3.1.1	237	NIAB.SHW.076	Ent.405	Hoh-501
NIAB.SHW.BC.237.1.5.1.1	237	NIAB.SHW.076	Ent.405	Hoh-501
NIAB.SHW.BC.237.1.6.1.1	237	NIAB.SHW.076	Ent.405	Hoh-501
NIAB.SHW.BC.237.1.7.1.1	237	NIAB.SHW.076	Ent.405	Hoh-501
NIAB.SHW.BC.237.1.8.1.1	237	NIAB.SHW.076	Ent.405	Hoh-501
NIAB.SHW.BC.237.10.2.1.1	237	NIAB.SHW.076	Ent.405	Hoh-501
NIAB.SHW.BC.237.10.3.1.1	237	NIAB.SHW.076	Ent.405	Hoh-501
NIAB.SHW.BC.237.10.4.1.1	237	NIAB.SHW.076	Ent.405	Hoh-501
NIAB.SHW.BC.237.10.5.1.1	237	NIAB.SHW.076	Ent.405	Hoh-501
NIAB.SHW.BC.237.10.6.1.1	237	NIAB.SHW.076	Ent.405	Hoh-501
NIAB.SHW.BC.237.10.7.1.1	237	NIAB.SHW.076	Ent.405	Hoh-501
NIAB.SHW.BC.237.10.8.1.1	237	NIAB.SHW.076	Ent.405	Hoh-501
NIAB.SHW.BC.237.11.1.1.1	237	NIAB.SHW.076	Ent.405	Hoh-501
NIAB.SHW.BC.237.13.1.1.1	237	NIAB.SHW.076	Ent.405	Hoh-501
NIAB.SHW.BC.237.14.1.1.1	237	NIAB.SHW.076	Ent.405	Hoh-501
NIAB.SHW.BC.237.15.1.1.1	237	NIAB.SHW.076	Ent.405	Hoh-501
NIAB.SHW.BC.237.16.1.1.1	237	NIAB.SHW.076	Ent.405	Hoh-501
NIAB.SHW.BC.237.2.1.1.1	237	NIAB.SHW.076	Ent.405	Hoh-501
NIAB.SHW.BC.237.2.2.1.1	237	NIAB.SHW.076	Ent.405	Hoh-501
NIAB.SHW.BC.237.2.5.1.1	237	NIAB.SHW.076	Ent.405	Hoh-501
NIAB.SHW.BC.237.2.7.1.1	237	NIAB.SHW.076	Ent.405	Hoh-501
NIAB.SHW.BC.237.2.8.1.1	237	NIAB.SHW.076	Ent.405	Hoh-501
NIAB.SHW.BC.237.3.2.1.1	237	NIAB.SHW.076	Ent.405	Hoh-501
NIAB.SHW.BC.237.3.4.1.1	237	NIAB.SHW.076	Ent.405	Hoh-501
NIAB.SHW.BC.237.3.8.1.1	237	NIAB.SHW.076	Ent.405	Hoh-501
NIAB.SHW.BC.237.4.2.1.1	237	NIAB.SHW.076	Ent.405	Hoh-501
NIAB.SHW.BC.237.4.4.1.1	237	NIAB.SHW.076	Ent.405	Hoh-501
NIAB.SHW.BC.237.4.5.1.1	237	NIAB.SHW.076	Ent.405	Hoh-501
NIAB.SHW.BC.237.4.6.1.1	237	NIAB.SHW.076	Ent.405	Hoh-501
NIAB.SHW.BC.237.4.7.1.1	237	NIAB.SHW.076	Ent.405	Hoh-501
NIAB.SHW.BC.237.4.8.1.1	237	NIAB.SHW.076	Ent.405	Hoh-501
NIAB.SHW.BC.237.5.4.1.1	237	NIAB.SHW.076	Ent.405	Hoh-501
NIAB.SHW.BC.237.5.5.1.1	237	NIAB.SHW.076	Ent.405	Hoh-501
NIAB.SHW.BC.237.5.6.1.1	237	NIAB.SHW.076	Ent.405	Hoh-501
NIAB.SHW.BC.237.5.8.1.1	237	NIAB.SHW.076	Ent.405	Hoh-501
NIAB.SHW.BC.237.6.2.1.1	237	NIAB.SHW.076	Ent.405	Hoh-501
NIAB.SHW.BC.237.6.4.1.1	237	NIAB.SHW.076	Ent.405	Hoh-501
NIAB.SHW.BC.237.6.6.1.1	237	NIAB.SHW.076	Ent.405	Hoh-501
NIAB.SHW.BC.237.6.8.1.1	237	NIAB.SHW.076	Ent.405	Hoh-501
NIAB.SHW.BC.237.7.2.1.1	237	NIAB.SHW.076	Ent.405	Hoh-501
NIAB.SHW.BC.237.7.3.1.1	237	NIAB.SHW.076	Ent.405	Hoh-501
NIAB.SHW.BC.237.7.4.1.1	237	NIAB.SHW.076	Ent.405	Hoh-501
NIAB.SHW.BC.237.7.5.1.1	237	NIAB.SHW.076	Ent.405	Hoh-501
NIAB.SHW.BC.237.7.6.1.1	237	NIAB.SHW.076	Ent.405	Hoh-501
NIAB.SHW.BC.237.7.8.1.1	237	NIAB.SHW.076	Ent.405	Hoh-501
NIAB.SHW.BC.237.8.1.1.1	237	NIAB.SHW.076	Ent.405	Hoh-501
NIAB.SHW.BC.237.8.3.1.1	237	NIAB.SHW.076	Ent.405	Hoh-501
NIAB.SHW.BC.237.8.4.1.1	237	NIAB.SHW.076	Ent.405	Hoh-501
NIAB.SHW.BC.237.8.5.1.1	237	NIAB.SHW.076	Ent.405	Hoh-501
NIAB.SHW.BC.237.8.6.1.1	237	NIAB.SHW.076	Ent.405	Hoh-501
NIAB.SHW.BC.237.8.7.1.1	237	NIAB.SHW.076	Ent.405	Hoh-501
NIAB.SHW.BC.237.8.8.1.1	237	NIAB.SHW.076	Ent.405	Hoh-501
NIAB.SHW.BC.237.9.1.1.1	237	NIAB.SHW.076	Ent.405	Hoh-501
NIAB.SHW.BC.237.9.3.1.1	237	NIAB.SHW.076	Ent.405	Hoh-501
NIAB.SHW.BC.237.9.4.1.1	237	NIAB.SHW.076	Ent.405	Hoh-501
NIAB.SHW.BC.237.9.5.1.1	237	NIAB.SHW.076	Ent.405	Hoh-501
NIAB.SHW.BC.237.9.6.1.1	237	NIAB.SHW.076	Ent.405	Hoh-501
NIAB.SHW.BC.237.9.7.1.1	237	NIAB.SHW.076	Ent.405	Hoh-501
NIAB.SHW.BC.237.9.8.1.1	237	NIAB.SHW.076	Ent.405	Hoh-501
NIAB.SHW.BC.244.1.2.1.1	244	NIAB.SHW.077	Ent.402	Hoh-501
NIAB.SHW.BC.244.1.3.1.1	244	NIAB.SHW.077	Ent.402	Hoh-501
NIAB.SHW.BC.244.1.4.1.1	244	NIAB.SHW.077	Ent.402	Hoh-501
NIAB.SHW.BC.244.1.5.1.1	244	NIAB.SHW.077	Ent.402	Hoh-501
NIAB.SHW.BC.244.1.6.1.1	244	NIAB.SHW.077	Ent.402	Hoh-501
NIAB.SHW.BC.244.1.7.1.1	244	NIAB.SHW.077	Ent.402	Hoh-501
NIAB.SHW.BC.244.1.8.1.1	244	NIAB.SHW.077	Ent.402	Hoh-501
NIAB.SHW.BC.244.10.1.1.1	244	NIAB.SHW.077	Ent.402	Hoh-501
NIAB.SHW.BC.244.10.2.1.1	244	NIAB.SHW.077	Ent.402	Hoh-501
NIAB.SHW.BC.244.10.4.1.1	244	NIAB.SHW.077	Ent.402	Hoh-501
NIAB.SHW.BC.244.10.5.1.1	244	NIAB.SHW.077	Ent.402	Hoh-501
NIAB.SHW.BC.244.10.6.1.1	244	NIAB.SHW.077	Ent.402	Hoh-501
NIAB.SHW.BC.244.10.7.1.1	244	NIAB.SHW.077	Ent.402	Hoh-501
NIAB.SHW.BC.244.10.8.1.1	244	NIAB.SHW.077	Ent.402	Hoh-501
NIAB.SHW.BC.244.12.1.1.1	244	NIAB.SHW.077	Ent.402	Hoh-501
NIAB.SHW.BC.244.13.1.1.1	244	NIAB.SHW.077	Ent.402	Hoh-501
NIAB.SHW.BC.244.15.1.1.1	244	NIAB.SHW.077	Ent.402	Hoh-501
NIAB.SHW.BC.244.16.1.1.1	244	NIAB.SHW.077	Ent.402	Hoh-501
NIAB.SHW.BC.244.2.1.1.1	244	NIAB.SHW.077	Ent.402	Hoh-501
NIAB.SHW.BC.244.2.2.1.1	244	NIAB.SHW.077	Ent.402	Hoh-501
NIAB.SHW.BC.244.2.3.1.1	244	NIAB.SHW.077	Ent.402	Hoh-501
NIAB.SHW.BC.244.2.4.1.1	244	NIAB.SHW.077	Ent.402	Hoh-501
NIAB.SHW.BC.244.2.5.1.1	244	NIAB.SHW.077	Ent.402	Hoh-501
NIAB.SHW.BC.244.2.6.1.1	244	NIAB.SHW.077	Ent.402	Hoh-501
NIAB.SHW.BC.244.2.7.1.1	244	NIAB.SHW.077	Ent.402	Hoh-501
NIAB.SHW.BC.244.3.1.1.1	244	NIAB.SHW.077	Ent.402	Hoh-501
NIAB.SHW.BC.244.3.2.1.1	244	NIAB.SHW.077	Ent.402	Hoh-501
NIAB.SHW.BC.244.3.3.1.1	244	NIAB.SHW.077	Ent.402	Hoh-501
NIAB.SHW.BC.244.3.4.1.1	244	NIAB.SHW.077	Ent.402	Hoh-501
NIAB.SHW.BC.244.3.7.1.1	244	NIAB.SHW.077	Ent.402	Hoh-501
NIAB.SHW.BC.244.4.3.1.1	244	NIAB.SHW.077	Ent.402	Hoh-501
NIAB.SHW.BC.244.4.7.1.1	244	NIAB.SHW.077	Ent.402	Hoh-501
NIAB.SHW.BC.244.5.2.1.1	244	NIAB.SHW.077	Ent.402	Hoh-501
NIAB.SHW.BC.244.5.3.1.1	244	NIAB.SHW.077	Ent.402	Hoh-501
NIAB.SHW.BC.244.5.4.1.1	244	NIAB.SHW.077	Ent.402	Hoh-501
NIAB.SHW.BC.244.5.5.1.1	244	NIAB.SHW.077	Ent.402	Hoh-501
NIAB.SHW.BC.244.5.6.1.1	244	NIAB.SHW.077	Ent.402	Hoh-501
NIAB.SHW.BC.244.6.3.1.1	244	NIAB.SHW.077	Ent.402	Hoh-501
NIAB.SHW.BC.244.6.4.1.1	244	NIAB.SHW.077	Ent.402	Hoh-501
NIAB.SHW.BC.244.6.6.1.1	244	NIAB.SHW.077	Ent.402	Hoh-501
NIAB.SHW.BC.244.6.7.1.1	244	NIAB.SHW.077	Ent.402	Hoh-501
NIAB.SHW.BC.244.7.2.1.1	244	NIAB.SHW.077	Ent.402	Hoh-501
NIAB.SHW.BC.244.7.3.1.1	244	NIAB.SHW.077	Ent.402	Hoh-501
NIAB.SHW.BC.244.7.4.1.1	244	NIAB.SHW.077	Ent.402	Hoh-501
NIAB.SHW.BC.244.7.5.1.1	244	NIAB.SHW.077	Ent.402	Hoh-501
NIAB.SHW.BC.244.7.6.1.1	244	NIAB.SHW.077	Ent.402	Hoh-501
NIAB.SHW.BC.244.7.8.1.1	244	NIAB.SHW.077	Ent.402	Hoh-501
NIAB.SHW.BC.244.8.1.1.1	244	NIAB.SHW.077	Ent.402	Hoh-501
NIAB.SHW.BC.244.8.2.1.1	244	NIAB.SHW.077	Ent.402	Hoh-501
NIAB.SHW.BC.244.8.3.1.1	244	NIAB.SHW.077	Ent.402	Hoh-501
NIAB.SHW.BC.244.8.4.1.1	244	NIAB.SHW.077	Ent.402	Hoh-501
NIAB.SHW.BC.244.8.5.1.1	244	NIAB.SHW.077	Ent.402	Hoh-501
NIAB.SHW.BC.244.8.6.1.1	244	NIAB.SHW.077	Ent.402	Hoh-501
NIAB.SHW.BC.244.8.8.1.1	244	NIAB.SHW.077	Ent.402	Hoh-501
NIAB.SHW.BC.244.9.1.1.1	244	NIAB.SHW.077	Ent.402	Hoh-501
NIAB.SHW.BC.244.9.2.1.1	244	NIAB.SHW.077	Ent.402	Hoh-501
NIAB.SHW.BC.244.9.3.1.1	244	NIAB.SHW.077	Ent.402	Hoh-501
NIAB.SHW.BC.244.9.4.1.1	244	NIAB.SHW.077	Ent.402	Hoh-501
NIAB.SHW.BC.244.9.5.1.1	244	NIAB.SHW.077	Ent.402	Hoh-501
NIAB.SHW.BC.348.1.1.1.1	348	NIAB.SHW.082	Ent.090	Hoh-501
NIAB.SHW.BC.348.1.2.1.1	348	NIAB.SHW.082	Ent.090	Hoh-501
NIAB.SHW.BC.348.1.4.1.1	348	NIAB.SHW.082	Ent.090	Hoh-501
NIAB.SHW.BC.348.1.5.1.1	348	NIAB.SHW.082	Ent.090	Hoh-501
NIAB.SHW.BC.348.1.6.1.1	348	NIAB.SHW.082	Ent.090	Hoh-501
NIAB.SHW.BC.348.1.8.1.1	348	NIAB.SHW.082	Ent.090	Hoh-501
NIAB.SHW.BC.348.10.2.1.1	348	NIAB.SHW.082	Ent.090	Hoh-501
NIAB.SHW.BC.348.10.3.1.1	348	NIAB.SHW.082	Ent.090	Hoh-501
NIAB.SHW.BC.348.10.4.1.1	348	NIAB.SHW.082	Ent.090	Hoh-501
NIAB.SHW.BC.348.10.5.1.1	348	NIAB.SHW.082	Ent.090	Hoh-501
NIAB.SHW.BC.348.11.2.1.1	348	NIAB.SHW.082	Ent.090	Hoh-501
NIAB.SHW.BC.348.11.7.1.1	348	NIAB.SHW.082	Ent.090	Hoh-501
NIAB.SHW.BC.348.11.8.1.1	348	NIAB.SHW.082	Ent.090	Hoh-501
NIAB.SHW.BC.348.12.1.1.1	348	NIAB.SHW.082	Ent.090	Hoh-501
NIAB.SHW.BC.348.12.2.1.1	348	NIAB.SHW.082	Ent.090	Hoh-501
NIAB.SHW.BC.348.12.4.1.1	348	NIAB.SHW.082	Ent.090	Hoh-501
NIAB.SHW.BC.348.12.5.1.1	348	NIAB.SHW.082	Ent.090	Hoh-501
NIAB.SHW.BC.348.12.6.1.1	348	NIAB.SHW.082	Ent.090	Hoh-501
NIAB.SHW.BC.348.12.7.1.1	348	NIAB.SHW.082	Ent.090	Hoh-501
NIAB.SHW.BC.348.2.1.1.1	348	NIAB.SHW.082	Ent.090	Hoh-501
NIAB.SHW.BC.348.2.2.1.1	348	NIAB.SHW.082	Ent.090	Hoh-501
NIAB.SHW.BC.348.2.4.1.1	348	NIAB.SHW.082	Ent.090	Hoh-501
NIAB.SHW.BC.348.2.5.1.1	348	NIAB.SHW.082	Ent.090	Hoh-501
NIAB.SHW.BC.348.2.6.1.1	348	NIAB.SHW.082	Ent.090	Hoh-501
NIAB.SHW.BC.348.2.7.1.1	348	NIAB.SHW.082	Ent.090	Hoh-501
NIAB.SHW.BC.348.3.2.1.1	348	NIAB.SHW.082	Ent.090	Hoh-501
NIAB.SHW.BC.348.3.4.1.1	348	NIAB.SHW.082	Ent.090	Hoh-501
NIAB.SHW.BC.348.3.5.1.1	348	NIAB.SHW.082	Ent.090	Hoh-501
NIAB.SHW.BC.348.3.6.1.1	348	NIAB.SHW.082	Ent.090	Hoh-501
NIAB.SHW.BC.348.3.7.1.1	348	NIAB.SHW.082	Ent.090	Hoh-501
NIAB.SHW.BC.348.4.1.1.1	348	NIAB.SHW.082	Ent.090	Hoh-501
NIAB.SHW.BC.348.4.2.1.1	348	NIAB.SHW.082	Ent.090	Hoh-501
NIAB.SHW.BC.348.4.3.1.1	348	NIAB.SHW.082	Ent.090	Hoh-501
NIAB.SHW.BC.348.4.4.1.1	348	NIAB.SHW.082	Ent.090	Hoh-501
NIAB.SHW.BC.348.4.5.1.1	348	NIAB.SHW.082	Ent.090	Hoh-501
NIAB.SHW.BC.348.4.6.1.1	348	NIAB.SHW.082	Ent.090	Hoh-501
NIAB.SHW.BC.348.4.7.1.1	348	NIAB.SHW.082	Ent.090	Hoh-501
NIAB.SHW.BC.348.4.8.1.1	348	NIAB.SHW.082	Ent.090	Hoh-501
NIAB.SHW.BC.348.5.1.1.1	348	NIAB.SHW.082	Ent.090	Hoh-501
NIAB.SHW.BC.348.5.2.1.1	348	NIAB.SHW.082	Ent.090	Hoh-501
NIAB.SHW.BC.348.5.3.1.1	348	NIAB.SHW.082	Ent.090	Hoh-501
NIAB.SHW.BC.348.5.6.1.1	348	NIAB.SHW.082	Ent.090	Hoh-501
NIAB.SHW.BC.348.6.1.1.1	348	NIAB.SHW.082	Ent.090	Hoh-501
NIAB.SHW.BC.348.6.2.1.1	348	NIAB.SHW.082	Ent.090	Hoh-501
NIAB.SHW.BC.348.6.3.1.1	348	NIAB.SHW.082	Ent.090	Hoh-501
NIAB.SHW.BC.348.6.5.1.1	348	NIAB.SHW.082	Ent.090	Hoh-501
NIAB.SHW.BC.348.6.6.1.1	348	NIAB.SHW.082	Ent.090	Hoh-501
NIAB.SHW.BC.348.7.2.1.1	348	NIAB.SHW.082	Ent.090	Hoh-501
NIAB.SHW.BC.348.7.3.1.1	348	NIAB.SHW.082	Ent.090	Hoh-501
NIAB.SHW.BC.348.7.4.1.1	348	NIAB.SHW.082	Ent.090	Hoh-501
NIAB.SHW.BC.348.7.6.1.1	348	NIAB.SHW.082	Ent.090	Hoh-501
NIAB.SHW.BC.348.7.8.1.1	348	NIAB.SHW.082	Ent.090	Hoh-501
NIAB.SHW.BC.348.8.2.1.1	348	NIAB.SHW.082	Ent.090	Hoh-501
NIAB.SHW.BC.348.8.3.1.1	348	NIAB.SHW.082	Ent.090	Hoh-501
NIAB.SHW.BC.348.8.5.1.1	348	NIAB.SHW.082	Ent.090	Hoh-501
NIAB.SHW.BC.348.8.6.1.1	348	NIAB.SHW.082	Ent.090	Hoh-501
NIAB.SHW.BC.348.8.7.1.1	348	NIAB.SHW.082	Ent.090	Hoh-501
NIAB.SHW.BC.348.8.8.1.1	348	NIAB.SHW.082	Ent.090	Hoh-501
NIAB.SHW.BC.348.9.1.1.1	348	NIAB.SHW.082	Ent.090	Hoh-501
NIAB.SHW.BC.348.9.2.1.1	348	NIAB.SHW.082	Ent.090	Hoh-501
NIAB.SHW.BC.348.9.5.1.1	348	NIAB.SHW.082	Ent.090	Hoh-501
NIAB.SHW.BC.348.9.6.1.1	348	NIAB.SHW.082	Ent.090	Hoh-501
NIAB.SHW.BC.348.9.7.1.1	348	NIAB.SHW.082	Ent.090	Hoh-501
NIAB.SHW.BC.350.1.1.1.1	350	NIAB.SHW.083	Ent.087	Hoh-501
NIAB.SHW.BC.350.1.2.1.1	350	NIAB.SHW.083	Ent.087	Hoh-501
NIAB.SHW.BC.350.1.3.1.1	350	NIAB.SHW.083	Ent.087	Hoh-501
NIAB.SHW.BC.350.1.4.1.1	350	NIAB.SHW.083	Ent.087	Hoh-501
NIAB.SHW.BC.350.1.5.1.1	350	NIAB.SHW.083	Ent.087	Hoh-501
NIAB.SHW.BC.350.1.6.1.1	350	NIAB.SHW.083	Ent.087	Hoh-501
NIAB.SHW.BC.350.1.7.1.1	350	NIAB.SHW.083	Ent.087	Hoh-501
NIAB.SHW.BC.350.2.1.1.1	350	NIAB.SHW.083	Ent.087	Hoh-501
NIAB.SHW.BC.350.2.2.1.1	350	NIAB.SHW.083	Ent.087	Hoh-501
NIAB.SHW.BC.350.2.3.1.1	350	NIAB.SHW.083	Ent.087	Hoh-501
NIAB.SHW.BC.350.2.4.1.1	350	NIAB.SHW.083	Ent.087	Hoh-501
NIAB.SHW.BC.350.2.5.1.1	350	NIAB.SHW.083	Ent.087	Hoh-501
NIAB.SHW.BC.350.2.6.1.1	350	NIAB.SHW.083	Ent.087	Hoh-501
NIAB.SHW.BC.350.2.7.1.1	350	NIAB.SHW.083	Ent.087	Hoh-501
NIAB.SHW.BC.350.2.8.1.1	350	NIAB.SHW.083	Ent.087	Hoh-501
NIAB.SHW.BC.350.3.1.1.1	350	NIAB.SHW.083	Ent.087	Hoh-501
NIAB.SHW.BC.350.3.2.1.1	350	NIAB.SHW.083	Ent.087	Hoh-501
NIAB.SHW.BC.350.3.3.1.1	350	NIAB.SHW.083	Ent.087	Hoh-501
NIAB.SHW.BC.350.3.5.1.1	350	NIAB.SHW.083	Ent.087	Hoh-501
NIAB.SHW.BC.350.3.6.1.1	350	NIAB.SHW.083	Ent.087	Hoh-501
NIAB.SHW.BC.350.3.8.1.1	350	NIAB.SHW.083	Ent.087	Hoh-501
NIAB.SHW.BC.350.4.3.1.1	350	NIAB.SHW.083	Ent.087	Hoh-501
NIAB.SHW.BC.350.4.8.1.1	350	NIAB.SHW.083	Ent.087	Hoh-501
NIAB.SHW.BC.350.5.1.1.1	350	NIAB.SHW.083	Ent.087	Hoh-501
NIAB.SHW.BC.350.5.2.1.1	350	NIAB.SHW.083	Ent.087	Hoh-501
NIAB.SHW.BC.350.5.3.1.1	350	NIAB.SHW.083	Ent.087	Hoh-501
NIAB.SHW.BC.350.5.4.1.1	350	NIAB.SHW.083	Ent.087	Hoh-501
NIAB.SHW.BC.350.5.5.1.1	350	NIAB.SHW.083	Ent.087	Hoh-501
NIAB.SHW.BC.350.5.6.1.1	350	NIAB.SHW.083	Ent.087	Hoh-501
NIAB.SHW.BC.350.6.1.1.1	350	NIAB.SHW.083	Ent.087	Hoh-501
NIAB.SHW.BC.350.6.2.1.1	350	NIAB.SHW.083	Ent.087	Hoh-501
NIAB.SHW.BC.350.6.3.1.1	350	NIAB.SHW.083	Ent.087	Hoh-501
NIAB.SHW.BC.350.6.4.1.1	350	NIAB.SHW.083	Ent.087	Hoh-501
NIAB.SHW.BC.350.6.5.1.1	350	NIAB.SHW.083	Ent.087	Hoh-501
NIAB.SHW.BC.350.6.6.1.1	350	NIAB.SHW.083	Ent.087	Hoh-501
NIAB.SHW.BC.350.6.7.1.1	350	NIAB.SHW.083	Ent.087	Hoh-501
NIAB.SHW.BC.350.6.8.1.1	350	NIAB.SHW.083	Ent.087	Hoh-501
NIAB.SHW.BC.350.7.1.1.1	350	NIAB.SHW.083	Ent.087	Hoh-501
NIAB.SHW.BC.350.7.2.1.1	350	NIAB.SHW.083	Ent.087	Hoh-501
NIAB.SHW.BC.350.7.3.1.1	350	NIAB.SHW.083	Ent.087	Hoh-501
NIAB.SHW.BC.350.7.4.1.1	350	NIAB.SHW.083	Ent.087	Hoh-501
NIAB.SHW.BC.350.7.5.1.1	350	NIAB.SHW.083	Ent.087	Hoh-501
NIAB.SHW.BC.350.7.6.1.1	350	NIAB.SHW.083	Ent.087	Hoh-501
NIAB.SHW.BC.350.7.8.1.1	350	NIAB.SHW.083	Ent.087	Hoh-501
NIAB.SHW.BC.350.8.1.1.1	350	NIAB.SHW.083	Ent.087	Hoh-501
NIAB.SHW.BC.350.8.2.1.1	350	NIAB.SHW.083	Ent.087	Hoh-501
NIAB.SHW.BC.350.8.3.1.1	350	NIAB.SHW.083	Ent.087	Hoh-501
NIAB.SHW.BC.350.8.4.1.1	350	NIAB.SHW.083	Ent.087	Hoh-501
NIAB.SHW.BC.350.8.5.1.1	350	NIAB.SHW.083	Ent.087	Hoh-501
NIAB.SHW.BC.350.8.6.1.1	350	NIAB.SHW.083	Ent.087	Hoh-501
NIAB.SHW.BC.350.8.7.1.1	350	NIAB.SHW.083	Ent.087	Hoh-501
NIAB.SHW.BC.350.8.8.1.1	350	NIAB.SHW.083	Ent.087	Hoh-501
NIAB.SHW.BC.351.1.1.1.1	350	NIAB.SHW.083	Ent.087	Hoh-501
NIAB.SHW.BC.351.1.2.1.1	350	NIAB.SHW.083	Ent.087	Hoh-501
NIAB.SHW.BC.351.1.5.1.1	350	NIAB.SHW.083	Ent.087	Hoh-501
NIAB.SHW.BC.351.1.6.1.1	350	NIAB.SHW.083	Ent.087	Hoh-501
NIAB.SHW.BC.351.1.7.1.1	350	NIAB.SHW.083	Ent.087	Hoh-501
NIAB.SHW.BC.351.2.2.1.1	350	NIAB.SHW.083	Ent.087	Hoh-501
NIAB.SHW.BC.351.2.3.1.1	350	NIAB.SHW.083	Ent.087	Hoh-501
NIAB.SHW.BC.351.2.4.1.1	350	NIAB.SHW.083	Ent.087	Hoh-501
NIAB.SHW.BC.351.2.5.1.1	350	NIAB.SHW.083	Ent.087	Hoh-501
NIAB.SHW.BC.351.3.1.1.1	350	NIAB.SHW.083	Ent.087	Hoh-501
NIAB.SHW.BC.351.3.2.1.1	350	NIAB.SHW.083	Ent.087	Hoh-501
NIAB.SHW.BC.351.3.3.1.1	350	NIAB.SHW.083	Ent.087	Hoh-501
NIAB.SHW.BC.351.4.2.1.1	350	NIAB.SHW.083	Ent.087	Hoh-501
NIAB.SHW.BC.351.4.8.1.1	350	NIAB.SHW.083	Ent.087	Hoh-501
NIAB.SHW.BC.353.1.1.1.1	353	NIAB.SHW.084	Ent.084	Hoh-501
NIAB.SHW.BC.353.1.2.1.1	353	NIAB.SHW.084	Ent.084	Hoh-501
NIAB.SHW.BC.353.1.3.1.1	353	NIAB.SHW.084	Ent.084	Hoh-501
NIAB.SHW.BC.353.1.5.1.1	353	NIAB.SHW.084	Ent.084	Hoh-501
NIAB.SHW.BC.353.1.6.1.1	353	NIAB.SHW.084	Ent.084	Hoh-501
NIAB.SHW.BC.353.1.7.1.1	353	NIAB.SHW.084	Ent.084	Hoh-501
NIAB.SHW.BC.353.2.1.1.1	353	NIAB.SHW.084	Ent.084	Hoh-501
NIAB.SHW.BC.353.2.2.1.1	353	NIAB.SHW.084	Ent.084	Hoh-501
NIAB.SHW.BC.353.2.3.1.1	353	NIAB.SHW.084	Ent.084	Hoh-501
NIAB.SHW.BC.353.2.4.1.1	353	NIAB.SHW.084	Ent.084	Hoh-501
NIAB.SHW.BC.353.2.5.1.1	353	NIAB.SHW.084	Ent.084	Hoh-501
NIAB.SHW.BC.353.2.6.1.1	353	NIAB.SHW.084	Ent.084	Hoh-501
NIAB.SHW.BC.353.2.7.1.1	353	NIAB.SHW.084	Ent.084	Hoh-501
NIAB.SHW.BC.353.3.1.1.1	353	NIAB.SHW.084	Ent.084	Hoh-501
NIAB.SHW.BC.353.3.2.1.1	353	NIAB.SHW.084	Ent.084	Hoh-501
NIAB.SHW.BC.353.3.3.1.1	353	NIAB.SHW.084	Ent.084	Hoh-501
NIAB.SHW.BC.353.3.4.1.1	353	NIAB.SHW.084	Ent.084	Hoh-501
NIAB.SHW.BC.353.3.5.1.1	353	NIAB.SHW.084	Ent.084	Hoh-501
NIAB.SHW.BC.353.3.6.1.1	353	NIAB.SHW.084	Ent.084	Hoh-501
NIAB.SHW.BC.353.3.7.1.1	353	NIAB.SHW.084	Ent.084	Hoh-501
NIAB.SHW.BC.353.3.8.1.1	353	NIAB.SHW.084	Ent.084	Hoh-501
NIAB.SHW.BC.353.4.1.1.1	353	NIAB.SHW.084	Ent.084	Hoh-501
NIAB.SHW.BC.353.4.2.1.1	353	NIAB.SHW.084	Ent.084	Hoh-501
NIAB.SHW.BC.353.4.3.1.1	353	NIAB.SHW.084	Ent.084	Hoh-501
NIAB.SHW.BC.353.4.4.1.1	353	NIAB.SHW.084	Ent.084	Hoh-501
NIAB.SHW.BC.353.4.6.1.1	353	NIAB.SHW.084	Ent.084	Hoh-501
NIAB.SHW.BC.353.5.2.1.1	353	NIAB.SHW.084	Ent.084	Hoh-501
NIAB.SHW.BC.353.5.3.1.1	353	NIAB.SHW.084	Ent.084	Hoh-501
NIAB.SHW.BC.353.5.4.1.1	353	NIAB.SHW.084	Ent.084	Hoh-501
NIAB.SHW.BC.353.5.5.1.1	353	NIAB.SHW.084	Ent.084	Hoh-501
NIAB.SHW.BC.353.5.6.1.1	353	NIAB.SHW.084	Ent.084	Hoh-501
NIAB.SHW.BC.353.6.1.1.1	353	NIAB.SHW.084	Ent.084	Hoh-501
NIAB.SHW.BC.353.6.3.1.1	353	NIAB.SHW.084	Ent.084	Hoh-501
NIAB.SHW.BC.353.6.4.1.1	353	NIAB.SHW.084	Ent.084	Hoh-501
NIAB.SHW.BC.353.6.8.1.1	353	NIAB.SHW.084	Ent.084	Hoh-501
NIAB.SHW.BC.353.7.2.1.1	353	NIAB.SHW.084	Ent.084	Hoh-501
NIAB.SHW.BC.353.7.4.1.1	353	NIAB.SHW.084	Ent.084	Hoh-501
NIAB.SHW.BC.353.7.5.1.1	353	NIAB.SHW.084	Ent.084	Hoh-501
NIAB.SHW.BC.353.8.1.1.1	353	NIAB.SHW.084	Ent.084	Hoh-501
NIAB.SHW.BC.353.8.2.1.1	353	NIAB.SHW.084	Ent.084	Hoh-501
NIAB.SHW.BC.353.8.3.1.1	353	NIAB.SHW.084	Ent.084	Hoh-501
NIAB.SHW.BC.353.8.4.1.1	353	NIAB.SHW.084	Ent.084	Hoh-501
NIAB.SHW.BC.353.8.5.1.1	353	NIAB.SHW.084	Ent.084	Hoh-501
NIAB.SHW.BC.353.8.6.1.1	353	NIAB.SHW.084	Ent.084	Hoh-501
NIAB.SHW.BC.353.8.7.1.1	353	NIAB.SHW.084	Ent.084	Hoh-501
NIAB.SHW.BC.353.8.8.1.1	353	NIAB.SHW.084	Ent.084	Hoh-501
NIAB.SHW.BC.354.1.1.1.1	353	NIAB.SHW.084	Ent.084	Hoh-501
NIAB.SHW.BC.354.1.2.1.1	353	NIAB.SHW.084	Ent.084	Hoh-501
NIAB.SHW.BC.354.1.3.1.1	353	NIAB.SHW.084	Ent.084	Hoh-501
NIAB.SHW.BC.354.1.4.1.1	353	NIAB.SHW.084	Ent.084	Hoh-501
NIAB.SHW.BC.354.1.5.1.1	353	NIAB.SHW.084	Ent.084	Hoh-501
NIAB.SHW.BC.354.1.6.1.1	353	NIAB.SHW.084	Ent.084	Hoh-501
NIAB.SHW.BC.354.2.2.1.1	353	NIAB.SHW.084	Ent.084	Hoh-501
NIAB.SHW.BC.354.2.3.1.1	353	NIAB.SHW.084	Ent.084	Hoh-501
NIAB.SHW.BC.354.2.6.1.1	353	NIAB.SHW.084	Ent.084	Hoh-501
NIAB.SHW.BC.354.2.7.1.1	353	NIAB.SHW.084	Ent.084	Hoh-501
NIAB.SHW.BC.354.3.3.1.1	353	NIAB.SHW.084	Ent.084	Hoh-501
NIAB.SHW.BC.354.3.4.1.1	353	NIAB.SHW.084	Ent.084	Hoh-501
NIAB.SHW.BC.354.3.7.1.1	353	NIAB.SHW.084	Ent.084	Hoh-501
NIAB.SHW.BC.354.3.8.1.1	353	NIAB.SHW.084	Ent.084	Hoh-501
NIAB.SHW.BC.354.4.2.1.1	353	NIAB.SHW.084	Ent.084	Hoh-501
NIAB.SHW.BC.354.4.4.1.1	353	NIAB.SHW.084	Ent.084	Hoh-501
NIAB.SHW.BC.354.4.6.1.1	353	NIAB.SHW.084	Ent.084	Hoh-501
NIAB.SHW.BC.354.4.8.1.1	353	NIAB.SHW.084	Ent.084	Hoh-501
NIAB.SHW.BC.356.1.6.1.1	356	NIAB.SHW.085	Ent.389	Hoh-501
NIAB.SHW.BC.356.3.4.1.1	356	NIAB.SHW.085	Ent.389	Hoh-501
NIAB.SHW.BC.356.3.6.1.1	356	NIAB.SHW.085	Ent.389	Hoh-501
NIAB.SHW.BC.356.3.7.1.1	356	NIAB.SHW.085	Ent.389	Hoh-501
NIAB.SHW.BC.356.3.8.1.1	356	NIAB.SHW.085	Ent.389	Hoh-501
NIAB.SHW.BC.356.4.1.1.1	356	NIAB.SHW.085	Ent.389	Hoh-501
NIAB.SHW.BC.356.4.4.1.1	356	NIAB.SHW.085	Ent.389	Hoh-501
NIAB.SHW.BC.356.4.5.1.1	356	NIAB.SHW.085	Ent.389	Hoh-501
NIAB.SHW.BC.356.4.7.1.1	356	NIAB.SHW.085	Ent.389	Hoh-501
NIAB.SHW.BC.356.4.8.1.1	356	NIAB.SHW.085	Ent.389	Hoh-501
NIAB.SHW.BC.356.5.2.1.1	356	NIAB.SHW.085	Ent.389	Hoh-501
NIAB.SHW.BC.356.5.6.1.1	356	NIAB.SHW.085	Ent.389	Hoh-501
NIAB.SHW.BC.356.5.7.1.1	356	NIAB.SHW.085	Ent.389	Hoh-501
NIAB.SHW.BC.356.6.1.1.1	356	NIAB.SHW.085	Ent.389	Hoh-501
NIAB.SHW.BC.356.6.2.1.1	356	NIAB.SHW.085	Ent.389	Hoh-501
NIAB.SHW.BC.356.6.4.1.1	356	NIAB.SHW.085	Ent.389	Hoh-501
NIAB.SHW.BC.356.6.8.1.1	356	NIAB.SHW.085	Ent.389	Hoh-501
NIAB.SHW.BC.356.7.1.1.1	356	NIAB.SHW.085	Ent.389	Hoh-501
NIAB.SHW.BC.356.7.2.1.1	356	NIAB.SHW.085	Ent.389	Hoh-501
NIAB.SHW.BC.356.7.7.1.1	356	NIAB.SHW.085	Ent.389	Hoh-501
NIAB.SHW.BC.356.7.8.1.1	356	NIAB.SHW.085	Ent.389	Hoh-501
NIAB.SHW.BC.356.8.3.1.1	356	NIAB.SHW.085	Ent.389	Hoh-501
NIAB.SHW.BC.358.2.1.1.1	356	NIAB.SHW.085	Ent.389	Hoh-501
NIAB.SHW.BC.358.2.2.1.1	356	NIAB.SHW.085	Ent.389	Hoh-501
NIAB.SHW.BC.358.2.8.1.1	356	NIAB.SHW.085	Ent.389	Hoh-501
NIAB.SHW.BC.358.3.1.1.1	356	NIAB.SHW.085	Ent.389	Hoh-501
NIAB.SHW.BC.358.3.2.1.1	356	NIAB.SHW.085	Ent.389	Hoh-501
NIAB.SHW.BC.358.3.3.1.1	356	NIAB.SHW.085	Ent.389	Hoh-501
NIAB.SHW.BC.358.3.4.1.1	356	NIAB.SHW.085	Ent.389	Hoh-501
NIAB.SHW.BC.358.3.6.1.1	356	NIAB.SHW.085	Ent.389	Hoh-501
NIAB.SHW.BC.358.3.8.1.1	356	NIAB.SHW.085	Ent.389	Hoh-501
NIAB.SHW.BC.358.4.1.1.1	356	NIAB.SHW.085	Ent.389	Hoh-501
NIAB.SHW.BC.358.4.3.1.1	356	NIAB.SHW.085	Ent.389	Hoh-501
NIAB.SHW.BC.358.5.2.1.1	356	NIAB.SHW.085	Ent.389	Hoh-501
NIAB.SHW.BC.358.5.4.1.1	356	NIAB.SHW.085	Ent.389	Hoh-501
NIAB.SHW.BC.358.5.5.1.1	356	NIAB.SHW.085	Ent.389	Hoh-501
NIAB.SHW.BC.358.5.6.1.1	356	NIAB.SHW.085	Ent.389	Hoh-501
NIAB.SHW.BC.358.5.7.1.1	356	NIAB.SHW.085	Ent.389	Hoh-501
NIAB.SHW.BC.358.5.8.1.1	356	NIAB.SHW.085	Ent.389	Hoh-501
NIAB.SHW.BC.359.1.5.1.1	359	NIAB.SHW.086	Ent.118	Hoh-501
NIAB.SHW.BC.359.1.7.1.1	359	NIAB.SHW.086	Ent.118	Hoh-501
NIAB.SHW.BC.359.2.4.1.1	359	NIAB.SHW.086	Ent.118	Hoh-501
NIAB.SHW.BC.359.2.6.1.1	359	NIAB.SHW.086	Ent.118	Hoh-501
NIAB.SHW.BC.359.2.7.1.1	359	NIAB.SHW.086	Ent.118	Hoh-501
NIAB.SHW.BC.359.3.4.1.1	359	NIAB.SHW.086	Ent.118	Hoh-501
NIAB.SHW.BC.359.3.5.1.1	359	NIAB.SHW.086	Ent.118	Hoh-501
NIAB.SHW.BC.359.3.6.1.1	359	NIAB.SHW.086	Ent.118	Hoh-501
NIAB.SHW.BC.359.3.7.1.1	359	NIAB.SHW.086	Ent.118	Hoh-501
NIAB.SHW.BC.359.3.8.1.1	359	NIAB.SHW.086	Ent.118	Hoh-501
NIAB.SHW.BC.359.4.1.1.1	359	NIAB.SHW.086	Ent.118	Hoh-501
NIAB.SHW.BC.359.4.3.1.1	359	NIAB.SHW.086	Ent.118	Hoh-501
NIAB.SHW.BC.359.4.4.1.1	359	NIAB.SHW.086	Ent.118	Hoh-501
NIAB.SHW.BC.359.4.5.1.1	359	NIAB.SHW.086	Ent.118	Hoh-501
NIAB.SHW.BC.359.4.7.1.1	359	NIAB.SHW.086	Ent.118	Hoh-501
NIAB.SHW.BC.359.4.8.1.1	359	NIAB.SHW.086	Ent.118	Hoh-501
NIAB.SHW.BC.359.5.1.1.1	359	NIAB.SHW.086	Ent.118	Hoh-501
NIAB.SHW.BC.359.5.2.1.1	359	NIAB.SHW.086	Ent.118	Hoh-501
NIAB.SHW.BC.359.5.3.1.1	359	NIAB.SHW.086	Ent.118	Hoh-501
NIAB.SHW.BC.359.5.5.1.1	359	NIAB.SHW.086	Ent.118	Hoh-501
NIAB.SHW.BC.359.5.7.1.1	359	NIAB.SHW.086	Ent.118	Hoh-501
NIAB.SHW.BC.359.5.8.1.1	359	NIAB.SHW.086	Ent.118	Hoh-501
NIAB.SHW.BC.359.6.5.1.1	359	NIAB.SHW.086	Ent.118	Hoh-501
NIAB.SHW.BC.359.6.6.1.1	359	NIAB.SHW.086	Ent.118	Hoh-501
NIAB.SHW.BC.359.6.7.1.1	359	NIAB.SHW.086	Ent.118	Hoh-501
NIAB.SHW.BC.359.7.1.1.1	359	NIAB.SHW.086	Ent.118	Hoh-501
NIAB.SHW.BC.359.7.2.1.1	359	NIAB.SHW.086	Ent.118	Hoh-501
NIAB.SHW.BC.359.7.3.1.1	359	NIAB.SHW.086	Ent.118	Hoh-501
NIAB.SHW.BC.359.7.4.1.1	359	NIAB.SHW.086	Ent.118	Hoh-501
NIAB.SHW.BC.359.7.5.1.1	359	NIAB.SHW.086	Ent.118	Hoh-501
NIAB.SHW.BC.359.7.6.1.1	359	NIAB.SHW.086	Ent.118	Hoh-501
NIAB.SHW.BC.359.7.7.1.1	359	NIAB.SHW.086	Ent.118	Hoh-501
NIAB.SHW.BC.359.8.1.1.1	359	NIAB.SHW.086	Ent.118	Hoh-501
NIAB.SHW.BC.359.8.2.1.1	359	NIAB.SHW.086	Ent.118	Hoh-501
NIAB.SHW.BC.359.8.4.1.1	359	NIAB.SHW.086	Ent.118	Hoh-501
NIAB.SHW.BC.359.8.5.1.1	359	NIAB.SHW.086	Ent.118	Hoh-501
NIAB.SHW.BC.359.8.6.1.1	359	NIAB.SHW.086	Ent.118	Hoh-501
NIAB.SHW.BC.359.8.7.1.1	359	NIAB.SHW.086	Ent.118	Hoh-501
NIAB.SHW.BC.359.8.8.1.1	359	NIAB.SHW.086	Ent.118	Hoh-501
NIAB.SHW.BC.361.1.1.1.1	359	NIAB.SHW.086	Ent.118	Hoh-501
NIAB.SHW.BC.361.1.2.1.1	359	NIAB.SHW.086	Ent.118	Hoh-501
NIAB.SHW.BC.361.1.4.1.1	359	NIAB.SHW.086	Ent.118	Hoh-501
NIAB.SHW.BC.361.1.5.1.1	359	NIAB.SHW.086	Ent.118	Hoh-501
NIAB.SHW.BC.361.1.6.1.1	359	NIAB.SHW.086	Ent.118	Hoh-501
NIAB.SHW.BC.361.1.7.1.1	359	NIAB.SHW.086	Ent.118	Hoh-501
NIAB.SHW.BC.361.1.8.1.1	359	NIAB.SHW.086	Ent.118	Hoh-501
NIAB.SHW.BC.361.2.4.1.1	359	NIAB.SHW.086	Ent.118	Hoh-501
NIAB.SHW.BC.361.2.6.1.1	359	NIAB.SHW.086	Ent.118	Hoh-501
NIAB.SHW.BC.361.2.8.1.1	359	NIAB.SHW.086	Ent.118	Hoh-501
NIAB.SHW.BC.361.3.1.1.1	359	NIAB.SHW.086	Ent.118	Hoh-501
NIAB.SHW.BC.361.3.2.1.1	359	NIAB.SHW.086	Ent.118	Hoh-501
NIAB.SHW.BC.361.3.3.1.1	359	NIAB.SHW.086	Ent.118	Hoh-501
NIAB.SHW.BC.361.3.4.1.1	359	NIAB.SHW.086	Ent.118	Hoh-501
NIAB.SHW.BC.361.3.6.1.1	359	NIAB.SHW.086	Ent.118	Hoh-501
NIAB.SHW.BC.361.3.7.1.1	359	NIAB.SHW.086	Ent.118	Hoh-501
NIAB.SHW.BC.361.3.8.1.1	359	NIAB.SHW.086	Ent.118	Hoh-501
NIAB.SHW.BC.361.4.1.1.1	359	NIAB.SHW.086	Ent.118	Hoh-501
NIAB.SHW.BC.361.4.6.1.1	359	NIAB.SHW.086	Ent.118	Hoh-501
NIAB.SHW.BC.361.4.7.1.1	359	NIAB.SHW.086	Ent.118	Hoh-501
NIAB.SHW.BC.363.2.1.1.1	363	NIAB.SHW.087	Ent.382	Hoh-501
NIAB.SHW.BC.363.2.4.1.1	363	NIAB.SHW.087	Ent.382	Hoh-501
NIAB.SHW.BC.363.2.5.1.1	363	NIAB.SHW.087	Ent.382	Hoh-501
NIAB.SHW.BC.363.2.6.1.1	363	NIAB.SHW.087	Ent.382	Hoh-501
NIAB.SHW.BC.363.4.1.1.1	363	NIAB.SHW.087	Ent.382	Hoh-501
NIAB.SHW.BC.363.4.4.1.1	363	NIAB.SHW.087	Ent.382	Hoh-501
NIAB.SHW.BC.363.4.6.1.1	363	NIAB.SHW.087	Ent.382	Hoh-501
NIAB.SHW.BC.363.5.1.1.1	363	NIAB.SHW.087	Ent.382	Hoh-501
NIAB.SHW.BC.363.5.5.1.1	363	NIAB.SHW.087	Ent.382	Hoh-501
NIAB.SHW.BC.363.6.4.1.1	363	NIAB.SHW.087	Ent.382	Hoh-501
NIAB.SHW.BC.363.7.2.1.1	363	NIAB.SHW.087	Ent.382	Hoh-501
NIAB.SHW.BC.363.7.5.1.1	363	NIAB.SHW.087	Ent.382	Hoh-501
NIAB.SHW.BC.363.7.6.1.1	363	NIAB.SHW.087	Ent.382	Hoh-501
NIAB.SHW.BC.363.7.7.1.1	363	NIAB.SHW.087	Ent.382	Hoh-501
NIAB.SHW.BC.363.8.5.1.1	363	NIAB.SHW.087	Ent.382	Hoh-501
NIAB.SHW.BC.363.8.6.1.1	363	NIAB.SHW.087	Ent.382	Hoh-501
NIAB.SHW.BC.363.8.7.1.1	363	NIAB.SHW.087	Ent.382	Hoh-501
NIAB.SHW.BC.365.1.3.1.1	363	NIAB.SHW.087	Ent.382	Hoh-501
NIAB.SHW.BC.365.3.1.1.1	363	NIAB.SHW.087	Ent.382	Hoh-501
NIAB.SHW.BC.365.3.2.1.1	363	NIAB.SHW.087	Ent.382	Hoh-501
NIAB.SHW.BC.365.3.5.1.1	363	NIAB.SHW.087	Ent.382	Hoh-501
NIAB.SHW.BC.365.4.4.1.1	363	NIAB.SHW.087	Ent.382	Hoh-501
NIAB.SHW.BC.365.5.5.1.1	363	NIAB.SHW.087	Ent.382	Hoh-501
NIAB.SHW.BC.365.5.8.1.1	363	NIAB.SHW.087	Ent.382	Hoh-501
NIAB.SHW.BC.365.6.1.1.1	363	NIAB.SHW.087	Ent.382	Hoh-501
NIAB.SHW.BC.365.6.3.1.1	363	NIAB.SHW.087	Ent.382	Hoh-501
NIAB.SHW.BC.365.6.4.1.1	363	NIAB.SHW.087	Ent.382	Hoh-501
NIAB.SHW.BC.365.6.5.1.1	363	NIAB.SHW.087	Ent.382	Hoh-501
NIAB.SHW.BC.365.6.8.1.1	363	NIAB.SHW.087	Ent.382	Hoh-501
NIAB.SHW.BC.368.1.2.1.1	368	NIAB.SHW.078	Ent.431	Hoh-501
NIAB.SHW.BC.368.1.3.1.1	368	NIAB.SHW.078	Ent.431	Hoh-501
NIAB.SHW.BC.368.1.4.1.1	368	NIAB.SHW.078	Ent.431	Hoh-501
NIAB.SHW.BC.368.1.6.1.1	368	NIAB.SHW.078	Ent.431	Hoh-501
NIAB.SHW.BC.368.2.1.1.1	368	NIAB.SHW.078	Ent.431	Hoh-501
NIAB.SHW.BC.368.2.8.1.1	368	NIAB.SHW.078	Ent.431	Hoh-501
NIAB.SHW.BC.368.3.1.1.1	368	NIAB.SHW.078	Ent.431	Hoh-501
NIAB.SHW.BC.368.3.5.1.1	368	NIAB.SHW.078	Ent.431	Hoh-501
NIAB.SHW.BC.368.3.6.1.1	368	NIAB.SHW.078	Ent.431	Hoh-501
NIAB.SHW.BC.368.3.7.1.1	368	NIAB.SHW.078	Ent.431	Hoh-501
NIAB.SHW.BC.368.3.8.1.1	368	NIAB.SHW.078	Ent.431	Hoh-501
NIAB.SHW.BC.368.5.2.1.1	368	NIAB.SHW.078	Ent.431	Hoh-501
NIAB.SHW.BC.368.5.5.1.1	368	NIAB.SHW.078	Ent.431	Hoh-501
NIAB.SHW.BC.368.6.5.1.1	368	NIAB.SHW.078	Ent.431	Hoh-501
NIAB.SHW.BC.368.6.6.1.1	368	NIAB.SHW.078	Ent.431	Hoh-501
NIAB.SHW.BC.368.6.8.1.1	368	NIAB.SHW.078	Ent.431	Hoh-501
NIAB.SHW.BC.368.7.1.1.1	368	NIAB.SHW.078	Ent.431	Hoh-501
NIAB.SHW.BC.368.7.3.1.1	368	NIAB.SHW.078	Ent.431	Hoh-501
NIAB.SHW.BC.368.7.4.1.1	368	NIAB.SHW.078	Ent.431	Hoh-501
NIAB.SHW.BC.368.7.5.1.1	368	NIAB.SHW.078	Ent.431	Hoh-501
NIAB.SHW.BC.369.1.1.1.1	368	NIAB.SHW.078	Ent.431	Hoh-501
NIAB.SHW.BC.369.1.6.1.1	368	NIAB.SHW.078	Ent.431	Hoh-501
NIAB.SHW.BC.369.2.1.1.1	368	NIAB.SHW.078	Ent.431	Hoh-501
NIAB.SHW.BC.369.2.2.1.1	368	NIAB.SHW.078	Ent.431	Hoh-501
NIAB.SHW.BC.369.2.3.1.1	368	NIAB.SHW.078	Ent.431	Hoh-501
NIAB.SHW.BC.369.2.6.1.1	368	NIAB.SHW.078	Ent.431	Hoh-501
NIAB.SHW.BC.369.2.8.1.1	368	NIAB.SHW.078	Ent.431	Hoh-501
NIAB.SHW.BC.369.3.1.1.1	368	NIAB.SHW.078	Ent.431	Hoh-501
NIAB.SHW.BC.369.3.2.1.1	368	NIAB.SHW.078	Ent.431	Hoh-501
NIAB.SHW.BC.369.3.3.1.1	368	NIAB.SHW.078	Ent.431	Hoh-501
NIAB.SHW.BC.369.3.7.1.1	368	NIAB.SHW.078	Ent.431	Hoh-501
NIAB.SHW.BC.369.3.8.1.1	368	NIAB.SHW.078	Ent.431	Hoh-501
NIAB.SHW.BC.369.4.1.1.1	368	NIAB.SHW.078	Ent.431	Hoh-501
NIAB.SHW.BC.369.4.3.1.1	368	NIAB.SHW.078	Ent.431	Hoh-501
NIAB.SHW.BC.369.4.6.1.1	368	NIAB.SHW.078	Ent.431	Hoh-501
NIAB.SHW.BC.369.4.7.1.1	368	NIAB.SHW.078	Ent.431	Hoh-501
NIAB.SHW.BC.369.4.8.1.1	368	NIAB.SHW.078	Ent.431	Hoh-501
NIAB.SHW.BC.369.5.3.1.1	368	NIAB.SHW.078	Ent.431	Hoh-501
NIAB.SHW.BC.369.5.4.1.1	368	NIAB.SHW.078	Ent.431	Hoh-501
NIAB.SHW.BC.369.5.7.1.1	368	NIAB.SHW.078	Ent.431	Hoh-501
NIAB.SHW.BC.398.1.2.1.1	398	NIAB.SHW.089	Ent.086	Hoh-501
NIAB.SHW.BC.398.1.6.1.1	398	NIAB.SHW.089	Ent.086	Hoh-501
NIAB.SHW.BC.398.1.7.1.1	398	NIAB.SHW.089	Ent.086	Hoh-501
NIAB.SHW.BC.398.10.2.1.1	398	NIAB.SHW.089	Ent.086	Hoh-501
NIAB.SHW.BC.398.10.4.1.1	398	NIAB.SHW.089	Ent.086	Hoh-501
NIAB.SHW.BC.398.10.5.1.1	398	NIAB.SHW.089	Ent.086	Hoh-501
NIAB.SHW.BC.398.10.6.1.1	398	NIAB.SHW.089	Ent.086	Hoh-501
NIAB.SHW.BC.398.10.7.1.1	398	NIAB.SHW.089	Ent.086	Hoh-501
NIAB.SHW.BC.398.10.8.1.1	398	NIAB.SHW.089	Ent.086	Hoh-501
NIAB.SHW.BC.398.11.6.1.1	398	NIAB.SHW.089	Ent.086	Hoh-501
NIAB.SHW.BC.398.11.7.1.1	398	NIAB.SHW.089	Ent.086	Hoh-501
NIAB.SHW.BC.398.11.8.1.1	398	NIAB.SHW.089	Ent.086	Hoh-501
NIAB.SHW.BC.398.12.1.1.1	398	NIAB.SHW.089	Ent.086	Hoh-501
NIAB.SHW.BC.398.12.3.1.1	398	NIAB.SHW.089	Ent.086	Hoh-501
NIAB.SHW.BC.398.12.4.1.1	398	NIAB.SHW.089	Ent.086	Hoh-501
NIAB.SHW.BC.398.12.5.1.1	398	NIAB.SHW.089	Ent.086	Hoh-501
NIAB.SHW.BC.398.12.6.1.1	398	NIAB.SHW.089	Ent.086	Hoh-501
NIAB.SHW.BC.398.12.7.1.1	398	NIAB.SHW.089	Ent.086	Hoh-501
NIAB.SHW.BC.398.12.8.1.1	398	NIAB.SHW.089	Ent.086	Hoh-501
NIAB.SHW.BC.398.13.1.1.1	398	NIAB.SHW.089	Ent.086	Hoh-501
NIAB.SHW.BC.398.13.2.1.1	398	NIAB.SHW.089	Ent.086	Hoh-501
NIAB.SHW.BC.398.13.6.1.1	398	NIAB.SHW.089	Ent.086	Hoh-501
NIAB.SHW.BC.398.13.7.1.1	398	NIAB.SHW.089	Ent.086	Hoh-501
NIAB.SHW.BC.398.3.1.1.1	398	NIAB.SHW.089	Ent.086	Hoh-501
NIAB.SHW.BC.398.3.2.1.1	398	NIAB.SHW.089	Ent.086	Hoh-501
NIAB.SHW.BC.398.3.3.1.1	398	NIAB.SHW.089	Ent.086	Hoh-501
NIAB.SHW.BC.398.3.5.1.1	398	NIAB.SHW.089	Ent.086	Hoh-501
NIAB.SHW.BC.398.4.1.1.1	398	NIAB.SHW.089	Ent.086	Hoh-501
NIAB.SHW.BC.398.4.2.1.1	398	NIAB.SHW.089	Ent.086	Hoh-501
NIAB.SHW.BC.398.4.3.1.1	398	NIAB.SHW.089	Ent.086	Hoh-501
NIAB.SHW.BC.398.4.4.1.1	398	NIAB.SHW.089	Ent.086	Hoh-501
NIAB.SHW.BC.398.4.5.1.1	398	NIAB.SHW.089	Ent.086	Hoh-501
NIAB.SHW.BC.398.4.6.1.1	398	NIAB.SHW.089	Ent.086	Hoh-501
NIAB.SHW.BC.398.4.7.1.1	398	NIAB.SHW.089	Ent.086	Hoh-501
NIAB.SHW.BC.398.4.8.1.1	398	NIAB.SHW.089	Ent.086	Hoh-501
NIAB.SHW.BC.398.5.1.1.1	398	NIAB.SHW.089	Ent.086	Hoh-501
NIAB.SHW.BC.398.5.5.1.1	398	NIAB.SHW.089	Ent.086	Hoh-501
NIAB.SHW.BC.398.5.7.1.1	398	NIAB.SHW.089	Ent.086	Hoh-501
NIAB.SHW.BC.398.6.2.1.1	398	NIAB.SHW.089	Ent.086	Hoh-501
NIAB.SHW.BC.398.6.3.1.1	398	NIAB.SHW.089	Ent.086	Hoh-501
NIAB.SHW.BC.398.6.4.1.1	398	NIAB.SHW.089	Ent.086	Hoh-501
NIAB.SHW.BC.398.6.5.1.1	398	NIAB.SHW.089	Ent.086	Hoh-501
NIAB.SHW.BC.398.6.7.1.1	398	NIAB.SHW.089	Ent.086	Hoh-501
NIAB.SHW.BC.398.6.8.1.1	398	NIAB.SHW.089	Ent.086	Hoh-501
NIAB.SHW.BC.398.7.1.1.1	398	NIAB.SHW.089	Ent.086	Hoh-501
NIAB.SHW.BC.398.7.3.1.1	398	NIAB.SHW.089	Ent.086	Hoh-501
NIAB.SHW.BC.398.7.4.1.1	398	NIAB.SHW.089	Ent.086	Hoh-501
NIAB.SHW.BC.398.7.5.1.1	398	NIAB.SHW.089	Ent.086	Hoh-501
NIAB.SHW.BC.398.7.6.1.1	398	NIAB.SHW.089	Ent.086	Hoh-501
NIAB.SHW.BC.398.7.7.1.1	398	NIAB.SHW.089	Ent.086	Hoh-501
NIAB.SHW.BC.398.8.2.1.1	398	NIAB.SHW.089	Ent.086	Hoh-501
NIAB.SHW.BC.398.8.3.1.1	398	NIAB.SHW.089	Ent.086	Hoh-501
NIAB.SHW.BC.398.8.6.1.1	398	NIAB.SHW.089	Ent.086	Hoh-501
NIAB.SHW.BC.398.8.7.1.1	398	NIAB.SHW.089	Ent.086	Hoh-501
NIAB.SHW.BC.398.9.2.1.1	398	NIAB.SHW.089	Ent.086	Hoh-501
NIAB.SHW.BC.398.9.3.1.1	398	NIAB.SHW.089	Ent.086	Hoh-501
NIAB.SHW.BC.398.9.6.1.1	398	NIAB.SHW.089	Ent.086	Hoh-501
NIAB.SHW.BC.398.9.7.1.1	398	NIAB.SHW.089	Ent.086	Hoh-501
NIAB.SHW.BC.401.1.1.1.1	401	NIAB.SHW.090	Ent.102	Hoh-501
NIAB.SHW.BC.401.1.2.1.1	401	NIAB.SHW.090	Ent.102	Hoh-501
NIAB.SHW.BC.401.1.3.1.1	401	NIAB.SHW.090	Ent.102	Hoh-501
NIAB.SHW.BC.401.1.4.1.1	401	NIAB.SHW.090	Ent.102	Hoh-501
NIAB.SHW.BC.401.1.5.1.1	401	NIAB.SHW.090	Ent.102	Hoh-501
NIAB.SHW.BC.401.1.7.1.1	401	NIAB.SHW.090	Ent.102	Hoh-501
NIAB.SHW.BC.401.1.8.1.1	401	NIAB.SHW.090	Ent.102	Hoh-501
NIAB.SHW.BC.401.10.1.1.1	401	NIAB.SHW.090	Ent.102	Hoh-501
NIAB.SHW.BC.401.10.2.1.1	401	NIAB.SHW.090	Ent.102	Hoh-501
NIAB.SHW.BC.401.10.3.1.1	401	NIAB.SHW.090	Ent.102	Hoh-501
NIAB.SHW.BC.401.10.4.1.1	401	NIAB.SHW.090	Ent.102	Hoh-501
NIAB.SHW.BC.401.10.5.1.1	401	NIAB.SHW.090	Ent.102	Hoh-501
NIAB.SHW.BC.401.10.6.1.1	401	NIAB.SHW.090	Ent.102	Hoh-501
NIAB.SHW.BC.401.10.8.1.1	401	NIAB.SHW.090	Ent.102	Hoh-501
NIAB.SHW.BC.401.11.1.1.1	401	NIAB.SHW.090	Ent.102	Hoh-501
NIAB.SHW.BC.401.11.2.1.1	401	NIAB.SHW.090	Ent.102	Hoh-501
NIAB.SHW.BC.401.11.3.1.1	401	NIAB.SHW.090	Ent.102	Hoh-501
NIAB.SHW.BC.401.11.4.1.1	401	NIAB.SHW.090	Ent.102	Hoh-501
NIAB.SHW.BC.401.11.5.1.1	401	NIAB.SHW.090	Ent.102	Hoh-501
NIAB.SHW.BC.401.11.6.1.1	401	NIAB.SHW.090	Ent.102	Hoh-501
NIAB.SHW.BC.401.11.7.1.1	401	NIAB.SHW.090	Ent.102	Hoh-501
NIAB.SHW.BC.401.11.8.1.1	401	NIAB.SHW.090	Ent.102	Hoh-501
NIAB.SHW.BC.401.12.1.1.1	401	NIAB.SHW.090	Ent.102	Hoh-501
NIAB.SHW.BC.401.12.2.1.1	401	NIAB.SHW.090	Ent.102	Hoh-501
NIAB.SHW.BC.401.12.3.1.1	401	NIAB.SHW.090	Ent.102	Hoh-501
NIAB.SHW.BC.401.12.4.1.1	401	NIAB.SHW.090	Ent.102	Hoh-501
NIAB.SHW.BC.401.12.5.1.1	401	NIAB.SHW.090	Ent.102	Hoh-501
NIAB.SHW.BC.401.12.6.1.1	401	NIAB.SHW.090	Ent.102	Hoh-501
NIAB.SHW.BC.401.12.8.1.1	401	NIAB.SHW.090	Ent.102	Hoh-501
NIAB.SHW.BC.401.2.2.1.1	401	NIAB.SHW.090	Ent.102	Hoh-501
NIAB.SHW.BC.401.2.3.1.1	401	NIAB.SHW.090	Ent.102	Hoh-501
NIAB.SHW.BC.401.2.5.1.1	401	NIAB.SHW.090	Ent.102	Hoh-501
NIAB.SHW.BC.401.2.6.1.1	401	NIAB.SHW.090	Ent.102	Hoh-501
NIAB.SHW.BC.401.2.7.1.1	401	NIAB.SHW.090	Ent.102	Hoh-501
NIAB.SHW.BC.401.3.2.1.1	401	NIAB.SHW.090	Ent.102	Hoh-501
NIAB.SHW.BC.401.3.3.1.1	401	NIAB.SHW.090	Ent.102	Hoh-501
NIAB.SHW.BC.401.4.1.1.1	401	NIAB.SHW.090	Ent.102	Hoh-501
NIAB.SHW.BC.401.4.2.1.1	401	NIAB.SHW.090	Ent.102	Hoh-501
NIAB.SHW.BC.401.4.3.1.1	401	NIAB.SHW.090	Ent.102	Hoh-501
NIAB.SHW.BC.401.4.4.1.1	401	NIAB.SHW.090	Ent.102	Hoh-501
NIAB.SHW.BC.401.4.5.1.1	401	NIAB.SHW.090	Ent.102	Hoh-501
NIAB.SHW.BC.401.4.6.1.1	401	NIAB.SHW.090	Ent.102	Hoh-501
NIAB.SHW.BC.401.4.7.1.1	401	NIAB.SHW.090	Ent.102	Hoh-501
NIAB.SHW.BC.401.4.8.1.1	401	NIAB.SHW.090	Ent.102	Hoh-501
NIAB.SHW.BC.401.5.1.1.1	401	NIAB.SHW.090	Ent.102	Hoh-501
NIAB.SHW.BC.401.5.7.1.1	401	NIAB.SHW.090	Ent.102	Hoh-501
NIAB.SHW.BC.401.5.8.1.1	401	NIAB.SHW.090	Ent.102	Hoh-501
NIAB.SHW.BC.401.6.1.1.1	401	NIAB.SHW.090	Ent.102	Hoh-501
NIAB.SHW.BC.401.6.2.1.1	401	NIAB.SHW.090	Ent.102	Hoh-501
NIAB.SHW.BC.401.6.6.1.1	401	NIAB.SHW.090	Ent.102	Hoh-501
NIAB.SHW.BC.401.7.1.1.1	401	NIAB.SHW.090	Ent.102	Hoh-501
NIAB.SHW.BC.401.7.3.1.1	401	NIAB.SHW.090	Ent.102	Hoh-501
NIAB.SHW.BC.401.7.4.1.1	401	NIAB.SHW.090	Ent.102	Hoh-501
NIAB.SHW.BC.401.7.5.1.1	401	NIAB.SHW.090	Ent.102	Hoh-501
NIAB.SHW.BC.401.7.6.1.1	401	NIAB.SHW.090	Ent.102	Hoh-501
NIAB.SHW.BC.401.7.7.1.1	401	NIAB.SHW.090	Ent.102	Hoh-501
NIAB.SHW.BC.401.7.8.1.1	401	NIAB.SHW.090	Ent.102	Hoh-501
NIAB.SHW.BC.401.8.1.1.1	401	NIAB.SHW.090	Ent.102	Hoh-501
NIAB.SHW.BC.401.8.2.1.1	401	NIAB.SHW.090	Ent.102	Hoh-501
NIAB.SHW.BC.401.8.4.1.1	401	NIAB.SHW.090	Ent.102	Hoh-501
NIAB.SHW.BC.401.8.6.1.1	401	NIAB.SHW.090	Ent.102	Hoh-501
NIAB.SHW.BC.401.8.7.1.1	401	NIAB.SHW.090	Ent.102	Hoh-501
NIAB.SHW.BC.401.8.8.1.1	401	NIAB.SHW.090	Ent.102	Hoh-501
NIAB.SHW.BC.401.9.1.1.1	401	NIAB.SHW.090	Ent.102	Hoh-501
NIAB.SHW.BC.401.9.2.1.1	401	NIAB.SHW.090	Ent.102	Hoh-501
NIAB.SHW.BC.401.9.3.1.1	401	NIAB.SHW.090	Ent.102	Hoh-501
NIAB.SHW.BC.401.9.5.1.1	401	NIAB.SHW.090	Ent.102	Hoh-501
NIAB.SHW.BC.401.9.7.1.1	401	NIAB.SHW.090	Ent.102	Hoh-501
NIAB.SHW.BC.405.1.4.1.1	405	NIAB.SHW.092	Ent.272	Hoh-501
NIAB.SHW.BC.405.1.5.1.1	405	NIAB.SHW.092	Ent.272	Hoh-501
NIAB.SHW.BC.405.1.6.1.1	405	NIAB.SHW.092	Ent.272	Hoh-501
NIAB.SHW.BC.405.1.7.1.1	405	NIAB.SHW.092	Ent.272	Hoh-501
NIAB.SHW.BC.405.1.8.1.1	405	NIAB.SHW.092	Ent.272	Hoh-501
NIAB.SHW.BC.405.10.2.1.1	405	NIAB.SHW.092	Ent.272	Hoh-501
NIAB.SHW.BC.405.10.3.1.1	405	NIAB.SHW.092	Ent.272	Hoh-501
NIAB.SHW.BC.405.10.4.1.1	405	NIAB.SHW.092	Ent.272	Hoh-501
NIAB.SHW.BC.405.10.5.1.1	405	NIAB.SHW.092	Ent.272	Hoh-501
NIAB.SHW.BC.405.10.6.1.1	405	NIAB.SHW.092	Ent.272	Hoh-501
NIAB.SHW.BC.405.10.7.1.1	405	NIAB.SHW.092	Ent.272	Hoh-501
NIAB.SHW.BC.405.10.8.1.1	405	NIAB.SHW.092	Ent.272	Hoh-501
NIAB.SHW.BC.405.11.2.1.1	405	NIAB.SHW.092	Ent.272	Hoh-501
NIAB.SHW.BC.405.11.3.1.1	405	NIAB.SHW.092	Ent.272	Hoh-501
NIAB.SHW.BC.405.11.4.1.1	405	NIAB.SHW.092	Ent.272	Hoh-501
NIAB.SHW.BC.405.11.5.1.1	405	NIAB.SHW.092	Ent.272	Hoh-501
NIAB.SHW.BC.405.11.6.1.1	405	NIAB.SHW.092	Ent.272	Hoh-501
NIAB.SHW.BC.405.11.7.1.1	405	NIAB.SHW.092	Ent.272	Hoh-501
NIAB.SHW.BC.405.11.8.1.1	405	NIAB.SHW.092	Ent.272	Hoh-501
NIAB.SHW.BC.405.12.2.1.1	405	NIAB.SHW.092	Ent.272	Hoh-501
NIAB.SHW.BC.405.12.3.1.1	405	NIAB.SHW.092	Ent.272	Hoh-501
NIAB.SHW.BC.405.12.4.1.1	405	NIAB.SHW.092	Ent.272	Hoh-501
NIAB.SHW.BC.405.12.5.1.1	405	NIAB.SHW.092	Ent.272	Hoh-501
NIAB.SHW.BC.405.12.6.1.1	405	NIAB.SHW.092	Ent.272	Hoh-501
NIAB.SHW.BC.405.12.7.1.1	405	NIAB.SHW.092	Ent.272	Hoh-501
NIAB.SHW.BC.405.12.8.1.1	405	NIAB.SHW.092	Ent.272	Hoh-501
NIAB.SHW.BC.405.2.2.1.1	405	NIAB.SHW.092	Ent.272	Hoh-501
NIAB.SHW.BC.405.2.3.1.1	405	NIAB.SHW.092	Ent.272	Hoh-501
NIAB.SHW.BC.405.2.4.1.1	405	NIAB.SHW.092	Ent.272	Hoh-501
NIAB.SHW.BC.405.2.5.1.1	405	NIAB.SHW.092	Ent.272	Hoh-501
NIAB.SHW.BC.405.2.6.1.1	405	NIAB.SHW.092	Ent.272	Hoh-501
NIAB.SHW.BC.405.2.7.1.1	405	NIAB.SHW.092	Ent.272	Hoh-501
NIAB.SHW.BC.405.2.8.1.1	405	NIAB.SHW.092	Ent.272	Hoh-501
NIAB.SHW.BC.405.3.1.1.1	405	NIAB.SHW.092	Ent.272	Hoh-501
NIAB.SHW.BC.405.3.3.1.1	405	NIAB.SHW.092	Ent.272	Hoh-501
NIAB.SHW.BC.405.3.4.1.1	405	NIAB.SHW.092	Ent.272	Hoh-501
NIAB.SHW.BC.405.3.5.1.1	405	NIAB.SHW.092	Ent.272	Hoh-501
NIAB.SHW.BC.405.3.7.1.1	405	NIAB.SHW.092	Ent.272	Hoh-501
NIAB.SHW.BC.405.4.5.1.1	405	NIAB.SHW.092	Ent.272	Hoh-501
NIAB.SHW.BC.405.4.6.1.1	405	NIAB.SHW.092	Ent.272	Hoh-501
NIAB.SHW.BC.405.4.7.1.1	405	NIAB.SHW.092	Ent.272	Hoh-501
NIAB.SHW.BC.405.4.8.1.1	405	NIAB.SHW.092	Ent.272	Hoh-501
NIAB.SHW.BC.405.5.2.1.1	405	NIAB.SHW.092	Ent.272	Hoh-501
NIAB.SHW.BC.405.5.4.1.1	405	NIAB.SHW.092	Ent.272	Hoh-501
NIAB.SHW.BC.405.5.5.1.1	405	NIAB.SHW.092	Ent.272	Hoh-501
NIAB.SHW.BC.405.5.7.1.1	405	NIAB.SHW.092	Ent.272	Hoh-501
NIAB.SHW.BC.405.5.8.1.1	405	NIAB.SHW.092	Ent.272	Hoh-501
NIAB.SHW.BC.405.6.3.1.1	405	NIAB.SHW.092	Ent.272	Hoh-501
NIAB.SHW.BC.405.6.4.1.1	405	NIAB.SHW.092	Ent.272	Hoh-501
NIAB.SHW.BC.405.6.5.1.1	405	NIAB.SHW.092	Ent.272	Hoh-501
NIAB.SHW.BC.405.6.6.1.1	405	NIAB.SHW.092	Ent.272	Hoh-501
NIAB.SHW.BC.405.6.7.1.1	405	NIAB.SHW.092	Ent.272	Hoh-501
NIAB.SHW.BC.405.6.8.1.1	405	NIAB.SHW.092	Ent.272	Hoh-501
NIAB.SHW.BC.405.7.2.1.1	405	NIAB.SHW.092	Ent.272	Hoh-501
NIAB.SHW.BC.405.7.4.1.1	405	NIAB.SHW.092	Ent.272	Hoh-501
NIAB.SHW.BC.405.7.5.1.1	405	NIAB.SHW.092	Ent.272	Hoh-501
NIAB.SHW.BC.405.7.6.1.1	405	NIAB.SHW.092	Ent.272	Hoh-501
NIAB.SHW.BC.405.7.7.1.1	405	NIAB.SHW.092	Ent.272	Hoh-501
NIAB.SHW.BC.405.7.8.1.1	405	NIAB.SHW.092	Ent.272	Hoh-501
NIAB.SHW.BC.405.8.3.1.1	405	NIAB.SHW.092	Ent.272	Hoh-501
NIAB.SHW.BC.405.8.4.1.1	405	NIAB.SHW.092	Ent.272	Hoh-501
NIAB.SHW.BC.405.8.5.1.1	405	NIAB.SHW.092	Ent.272	Hoh-501
NIAB.SHW.BC.405.8.6.1.1	405	NIAB.SHW.092	Ent.272	Hoh-501
NIAB.SHW.BC.405.8.8.1.1	405	NIAB.SHW.092	Ent.272	Hoh-501
NIAB.SHW.BC.405.9.4.1.1	405	NIAB.SHW.092	Ent.272	Hoh-501
NIAB.SHW.BC.405.9.5.1.1	405	NIAB.SHW.092	Ent.272	Hoh-501
NIAB.SHW.BC.405.9.6.1.1	405	NIAB.SHW.092	Ent.272	Hoh-501
NIAB.SHW.BC.405.9.7.1.1	405	NIAB.SHW.092	Ent.272	Hoh-501
NIAB.SHW.BC.405.9.8.1.1	405	NIAB.SHW.092	Ent.272	Hoh-501
NIAB.SHW.BC.465.1.2.1.1	465	NIAB.SHW.099	Ent.430	Hoh-501
NIAB.SHW.BC.465.1.3.1.1	465	NIAB.SHW.099	Ent.430	Hoh-501
NIAB.SHW.BC.465.1.4.1.1	465	NIAB.SHW.099	Ent.430	Hoh-501
NIAB.SHW.BC.465.10.1.1.1	465	NIAB.SHW.099	Ent.430	Hoh-501
NIAB.SHW.BC.465.10.4.1.1	465	NIAB.SHW.099	Ent.430	Hoh-501
NIAB.SHW.BC.465.10.5.1.1	465	NIAB.SHW.099	Ent.430	Hoh-501
NIAB.SHW.BC.465.10.6.1.1	465	NIAB.SHW.099	Ent.430	Hoh-501
NIAB.SHW.BC.465.10.8.1.1	465	NIAB.SHW.099	Ent.430	Hoh-501
NIAB.SHW.BC.465.11.3.1.1	465	NIAB.SHW.099	Ent.430	Hoh-501
NIAB.SHW.BC.465.11.4.1.1	465	NIAB.SHW.099	Ent.430	Hoh-501
NIAB.SHW.BC.465.11.6.1.1	465	NIAB.SHW.099	Ent.430	Hoh-501
NIAB.SHW.BC.465.11.7.1.1	465	NIAB.SHW.099	Ent.430	Hoh-501
NIAB.SHW.BC.465.12.3.1.1	465	NIAB.SHW.099	Ent.430	Hoh-501
NIAB.SHW.BC.465.12.4.1.1	465	NIAB.SHW.099	Ent.430	Hoh-501
NIAB.SHW.BC.465.12.5.1.1	465	NIAB.SHW.099	Ent.430	Hoh-501
NIAB.SHW.BC.465.12.6.1.1	465	NIAB.SHW.099	Ent.430	Hoh-501
NIAB.SHW.BC.465.12.7.1.1	465	NIAB.SHW.099	Ent.430	Hoh-501
NIAB.SHW.BC.465.2.1.1.1	465	NIAB.SHW.099	Ent.430	Hoh-501
NIAB.SHW.BC.465.2.2.1.1	465	NIAB.SHW.099	Ent.430	Hoh-501
NIAB.SHW.BC.465.2.3.1.1	465	NIAB.SHW.099	Ent.430	Hoh-501
NIAB.SHW.BC.465.2.4.1.1	465	NIAB.SHW.099	Ent.430	Hoh-501
NIAB.SHW.BC.465.2.5.1.1	465	NIAB.SHW.099	Ent.430	Hoh-501
NIAB.SHW.BC.465.2.6.1.1	465	NIAB.SHW.099	Ent.430	Hoh-501
NIAB.SHW.BC.465.2.8.1.1	465	NIAB.SHW.099	Ent.430	Hoh-501
NIAB.SHW.BC.465.3.1.1.1	465	NIAB.SHW.099	Ent.430	Hoh-501
NIAB.SHW.BC.465.3.3.1.1	465	NIAB.SHW.099	Ent.430	Hoh-501
NIAB.SHW.BC.465.3.4.1.1	465	NIAB.SHW.099	Ent.430	Hoh-501
NIAB.SHW.BC.465.3.5.1.1	465	NIAB.SHW.099	Ent.430	Hoh-501
NIAB.SHW.BC.465.3.6.1.1	465	NIAB.SHW.099	Ent.430	Hoh-501
NIAB.SHW.BC.465.4.1.1.1	465	NIAB.SHW.099	Ent.430	Hoh-501
NIAB.SHW.BC.465.4.2.1.1	465	NIAB.SHW.099	Ent.430	Hoh-501
NIAB.SHW.BC.465.4.3.1.1	465	NIAB.SHW.099	Ent.430	Hoh-501
NIAB.SHW.BC.465.4.4.1.1	465	NIAB.SHW.099	Ent.430	Hoh-501
NIAB.SHW.BC.465.4.5.1.1	465	NIAB.SHW.099	Ent.430	Hoh-501
NIAB.SHW.BC.465.4.6.1.1	465	NIAB.SHW.099	Ent.430	Hoh-501
NIAB.SHW.BC.465.4.7.1.1	465	NIAB.SHW.099	Ent.430	Hoh-501
NIAB.SHW.BC.465.5.3.1.1	465	NIAB.SHW.099	Ent.430	Hoh-501
NIAB.SHW.BC.465.5.5.1.1	465	NIAB.SHW.099	Ent.430	Hoh-501
NIAB.SHW.BC.465.5.6.1.1	465	NIAB.SHW.099	Ent.430	Hoh-501
NIAB.SHW.BC.465.5.8.1.1	465	NIAB.SHW.099	Ent.430	Hoh-501
NIAB.SHW.BC.465.6.2.1.1	465	NIAB.SHW.099	Ent.430	Hoh-501
NIAB.SHW.BC.465.6.3.1.1	465	NIAB.SHW.099	Ent.430	Hoh-501
NIAB.SHW.BC.465.6.4.1.1	465	NIAB.SHW.099	Ent.430	Hoh-501
NIAB.SHW.BC.465.6.5.1.1	465	NIAB.SHW.099	Ent.430	Hoh-501
NIAB.SHW.BC.465.6.6.1.1	465	NIAB.SHW.099	Ent.430	Hoh-501
NIAB.SHW.BC.465.6.7.1.1	465	NIAB.SHW.099	Ent.430	Hoh-501
NIAB.SHW.BC.465.7.1.1.1	465	NIAB.SHW.099	Ent.430	Hoh-501
NIAB.SHW.BC.465.7.2.1.1	465	NIAB.SHW.099	Ent.430	Hoh-501
NIAB.SHW.BC.465.7.3.1.1	465	NIAB.SHW.099	Ent.430	Hoh-501
NIAB.SHW.BC.465.7.4.1.1	465	NIAB.SHW.099	Ent.430	Hoh-501
NIAB.SHW.BC.465.7.5.1.1	465	NIAB.SHW.099	Ent.430	Hoh-501
NIAB.SHW.BC.465.7.7.1.1	465	NIAB.SHW.099	Ent.430	Hoh-501
NIAB.SHW.BC.465.7.8.1.1	465	NIAB.SHW.099	Ent.430	Hoh-501
NIAB.SHW.BC.465.8.1.1.1	465	NIAB.SHW.099	Ent.430	Hoh-501
NIAB.SHW.BC.465.8.2.1.1	465	NIAB.SHW.099	Ent.430	Hoh-501
NIAB.SHW.BC.465.8.4.1.1	465	NIAB.SHW.099	Ent.430	Hoh-501
NIAB.SHW.BC.465.8.5.1.1	465	NIAB.SHW.099	Ent.430	Hoh-501
NIAB.SHW.BC.465.8.6.1.1	465	NIAB.SHW.099	Ent.430	Hoh-501
NIAB.SHW.BC.465.9.1.1.1	465	NIAB.SHW.099	Ent.430	Hoh-501
NIAB.SHW.BC.465.9.3.1.1	465	NIAB.SHW.099	Ent.430	Hoh-501
NIAB.SHW.BC.465.9.4.1.1	465	NIAB.SHW.099	Ent.430	Hoh-501
NIAB.SHW.BC.465.9.8.1.1	465	NIAB.SHW.099	Ent.430	Hoh-501
NIAB.SHW.BC.467.1.2.1.1	467	NIAB.SHW.100	Ent.141	Hoh-501
NIAB.SHW.BC.467.1.4.1.1	467	NIAB.SHW.100	Ent.141	Hoh-501
NIAB.SHW.BC.467.1.6.1.1	467	NIAB.SHW.100	Ent.141	Hoh-501
NIAB.SHW.BC.467.1.7.1.1	467	NIAB.SHW.100	Ent.141	Hoh-501
NIAB.SHW.BC.467.1.8.1.1	467	NIAB.SHW.100	Ent.141	Hoh-501
NIAB.SHW.BC.467.10.3.1.1	467	NIAB.SHW.100	Ent.141	Hoh-501
NIAB.SHW.BC.467.10.5.1.1	467	NIAB.SHW.100	Ent.141	Hoh-501
NIAB.SHW.BC.467.10.7.1.1	467	NIAB.SHW.100	Ent.141	Hoh-501
NIAB.SHW.BC.467.11.3.1.1	467	NIAB.SHW.100	Ent.141	Hoh-501
NIAB.SHW.BC.467.11.6.1.1	467	NIAB.SHW.100	Ent.141	Hoh-501
NIAB.SHW.BC.467.11.7.1.1	467	NIAB.SHW.100	Ent.141	Hoh-501
NIAB.SHW.BC.467.11.8.1.1	467	NIAB.SHW.100	Ent.141	Hoh-501
NIAB.SHW.BC.467.12.2.1.1	467	NIAB.SHW.100	Ent.141	Hoh-501
NIAB.SHW.BC.467.12.5.1.1	467	NIAB.SHW.100	Ent.141	Hoh-501
NIAB.SHW.BC.467.12.6.1.1	467	NIAB.SHW.100	Ent.141	Hoh-501
NIAB.SHW.BC.467.12.7.1.1	467	NIAB.SHW.100	Ent.141	Hoh-501
NIAB.SHW.BC.467.2.2.1.1	467	NIAB.SHW.100	Ent.141	Hoh-501
NIAB.SHW.BC.467.2.7.1.1	467	NIAB.SHW.100	Ent.141	Hoh-501
NIAB.SHW.BC.467.2.8.1.1	467	NIAB.SHW.100	Ent.141	Hoh-501
NIAB.SHW.BC.467.3.4.1.1	467	NIAB.SHW.100	Ent.141	Hoh-501
NIAB.SHW.BC.467.3.5.1.1	467	NIAB.SHW.100	Ent.141	Hoh-501
NIAB.SHW.BC.467.3.6.1.1	467	NIAB.SHW.100	Ent.141	Hoh-501
NIAB.SHW.BC.467.3.7.1.1	467	NIAB.SHW.100	Ent.141	Hoh-501
NIAB.SHW.BC.467.3.8.1.1	467	NIAB.SHW.100	Ent.141	Hoh-501
NIAB.SHW.BC.467.4.1.1.1	467	NIAB.SHW.100	Ent.141	Hoh-501
NIAB.SHW.BC.467.4.3.1.1	467	NIAB.SHW.100	Ent.141	Hoh-501
NIAB.SHW.BC.467.4.4.1.1	467	NIAB.SHW.100	Ent.141	Hoh-501
NIAB.SHW.BC.467.4.5.1.1	467	NIAB.SHW.100	Ent.141	Hoh-501
NIAB.SHW.BC.467.4.6.1.1	467	NIAB.SHW.100	Ent.141	Hoh-501
NIAB.SHW.BC.467.4.7.1.1	467	NIAB.SHW.100	Ent.141	Hoh-501
NIAB.SHW.BC.467.4.8.1.1	467	NIAB.SHW.100	Ent.141	Hoh-501
NIAB.SHW.BC.467.5.5.1.1	467	NIAB.SHW.100	Ent.141	Hoh-501
NIAB.SHW.BC.467.5.7.1.1	467	NIAB.SHW.100	Ent.141	Hoh-501
NIAB.SHW.BC.467.6.5.1.1	467	NIAB.SHW.100	Ent.141	Hoh-501
NIAB.SHW.BC.467.7.7.1.1	467	NIAB.SHW.100	Ent.141	Hoh-501
NIAB.SHW.BC.467.7.8.1.1	467	NIAB.SHW.100	Ent.141	Hoh-501
NIAB.SHW.BC.467.8.5.1.1	467	NIAB.SHW.100	Ent.141	Hoh-501
NIAB.SHW.BC.467.8.6.1.1	467	NIAB.SHW.100	Ent.141	Hoh-501
NIAB.SHW.BC.467.8.7.1.1	467	NIAB.SHW.100	Ent.141	Hoh-501
NIAB.SHW.BC.467.8.8.1.1	467	NIAB.SHW.100	Ent.141	Hoh-501
NIAB.SHW.BC.470.10.1.1.1	470	NIAB.SHW.088	Ent.080	Hoh-501
NIAB.SHW.BC.470.10.10.1.1	470	NIAB.SHW.088	Ent.080	Hoh-501
NIAB.SHW.BC.470.10.2.1.1	470	NIAB.SHW.088	Ent.080	Hoh-501
NIAB.SHW.BC.470.10.4.1.1	470	NIAB.SHW.088	Ent.080	Hoh-501
NIAB.SHW.BC.470.10.6.1.1	470	NIAB.SHW.088	Ent.080	Hoh-501
NIAB.SHW.BC.470.10.9.1.1	470	NIAB.SHW.088	Ent.080	Hoh-501
NIAB.SHW.BC.470.11.1.1.1	470	NIAB.SHW.088	Ent.080	Hoh-501
NIAB.SHW.BC.470.11.5.1.1	470	NIAB.SHW.088	Ent.080	Hoh-501
NIAB.SHW.BC.470.11.6.1.1	470	NIAB.SHW.088	Ent.080	Hoh-501
NIAB.SHW.BC.470.11.7.1.1	470	NIAB.SHW.088	Ent.080	Hoh-501
NIAB.SHW.BC.470.12.1.1.1	470	NIAB.SHW.088	Ent.080	Hoh-501
NIAB.SHW.BC.470.12.10.1.1	470	NIAB.SHW.088	Ent.080	Hoh-501
NIAB.SHW.BC.470.12.2.1.1	470	NIAB.SHW.088	Ent.080	Hoh-501
NIAB.SHW.BC.470.12.3.1.1	470	NIAB.SHW.088	Ent.080	Hoh-501
NIAB.SHW.BC.470.12.4.1.1	470	NIAB.SHW.088	Ent.080	Hoh-501
NIAB.SHW.BC.470.12.5.1.1	470	NIAB.SHW.088	Ent.080	Hoh-501
NIAB.SHW.BC.470.12.9.1.1	470	NIAB.SHW.088	Ent.080	Hoh-501
NIAB.SHW.BC.470.15.1.1.1	470	NIAB.SHW.088	Ent.080	Hoh-501
NIAB.SHW.BC.470.15.10.1.1	470	NIAB.SHW.088	Ent.080	Hoh-501
NIAB.SHW.BC.470.15.3.1.1	470	NIAB.SHW.088	Ent.080	Hoh-501
NIAB.SHW.BC.470.16.10.1.1	470	NIAB.SHW.088	Ent.080	Hoh-501
NIAB.SHW.BC.470.16.2.1.1	470	NIAB.SHW.088	Ent.080	Hoh-501
NIAB.SHW.BC.470.16.3.1.1	470	NIAB.SHW.088	Ent.080	Hoh-501
NIAB.SHW.BC.470.16.4.1.1	470	NIAB.SHW.088	Ent.080	Hoh-501
NIAB.SHW.BC.470.16.5.1.1	470	NIAB.SHW.088	Ent.080	Hoh-501
NIAB.SHW.BC.470.16.6.1.1	470	NIAB.SHW.088	Ent.080	Hoh-501
NIAB.SHW.BC.470.16.8.1.1	470	NIAB.SHW.088	Ent.080	Hoh-501
NIAB.SHW.BC.470.16.9.1.1	470	NIAB.SHW.088	Ent.080	Hoh-501
NIAB.SHW.BC.470.2.1.1.1	470	NIAB.SHW.088	Ent.080	Hoh-501
NIAB.SHW.BC.470.2.10.1.1	470	NIAB.SHW.088	Ent.080	Hoh-501
NIAB.SHW.BC.470.2.4.1.1	470	NIAB.SHW.088	Ent.080	Hoh-501
NIAB.SHW.BC.470.2.6.1.1	470	NIAB.SHW.088	Ent.080	Hoh-501
NIAB.SHW.BC.470.2.7.1.1	470	NIAB.SHW.088	Ent.080	Hoh-501
NIAB.SHW.BC.470.4.1.1.1	470	NIAB.SHW.088	Ent.080	Hoh-501
NIAB.SHW.BC.470.4.10.1.1	470	NIAB.SHW.088	Ent.080	Hoh-501
NIAB.SHW.BC.470.4.2.1.1	470	NIAB.SHW.088	Ent.080	Hoh-501
NIAB.SHW.BC.470.4.3.1.1	470	NIAB.SHW.088	Ent.080	Hoh-501
NIAB.SHW.BC.470.4.4.1.1	470	NIAB.SHW.088	Ent.080	Hoh-501
NIAB.SHW.BC.470.4.5.1.1	470	NIAB.SHW.088	Ent.080	Hoh-501
NIAB.SHW.BC.470.4.6.1.1	470	NIAB.SHW.088	Ent.080	Hoh-501
NIAB.SHW.BC.470.4.7.1.1	470	NIAB.SHW.088	Ent.080	Hoh-501
NIAB.SHW.BC.470.4.8.1.1	470	NIAB.SHW.088	Ent.080	Hoh-501
NIAB.SHW.BC.470.4.9.1.1	470	NIAB.SHW.088	Ent.080	Hoh-501
NIAB.SHW.BC.470.6.1.1.1	470	NIAB.SHW.088	Ent.080	Hoh-501
NIAB.SHW.BC.470.6.10.1.1	470	NIAB.SHW.088	Ent.080	Hoh-501
NIAB.SHW.BC.470.6.2.1.1	470	NIAB.SHW.088	Ent.080	Hoh-501
NIAB.SHW.BC.470.6.3.1.1	470	NIAB.SHW.088	Ent.080	Hoh-501
NIAB.SHW.BC.470.6.4.1.1	470	NIAB.SHW.088	Ent.080	Hoh-501
NIAB.SHW.BC.470.6.7.1.1	470	NIAB.SHW.088	Ent.080	Hoh-501
NIAB.SHW.BC.470.6.8.1.1	470	NIAB.SHW.088	Ent.080	Hoh-501
NIAB.SHW.BC.470.6.9.1.1	470	NIAB.SHW.088	Ent.080	Hoh-501
NIAB.SHW.BC.472.1.1.1.1	472	NIAB.SHW.093	Ent.302	Hoh-501
NIAB.SHW.BC.472.1.2.1.1	472	NIAB.SHW.093	Ent.302	Hoh-501
NIAB.SHW.BC.472.1.3.1.1	472	NIAB.SHW.093	Ent.302	Hoh-501
NIAB.SHW.BC.472.1.5.1.1	472	NIAB.SHW.093	Ent.302	Hoh-501
NIAB.SHW.BC.472.1.7.1.1	472	NIAB.SHW.093	Ent.302	Hoh-501
NIAB.SHW.BC.472.1.8.1.1	472	NIAB.SHW.093	Ent.302	Hoh-501
NIAB.SHW.BC.472.10.1.1.1	472	NIAB.SHW.093	Ent.302	Hoh-501
NIAB.SHW.BC.472.10.3.1.1	472	NIAB.SHW.093	Ent.302	Hoh-501
NIAB.SHW.BC.472.10.4.1.1	472	NIAB.SHW.093	Ent.302	Hoh-501
NIAB.SHW.BC.472.11.1.1.1	472	NIAB.SHW.093	Ent.302	Hoh-501
NIAB.SHW.BC.472.11.3.1.1	472	NIAB.SHW.093	Ent.302	Hoh-501
NIAB.SHW.BC.472.11.4.1.1	472	NIAB.SHW.093	Ent.302	Hoh-501
NIAB.SHW.BC.472.11.5.1.1	472	NIAB.SHW.093	Ent.302	Hoh-501
NIAB.SHW.BC.472.11.6.1.1	472	NIAB.SHW.093	Ent.302	Hoh-501
NIAB.SHW.BC.472.12.1.1.1	472	NIAB.SHW.093	Ent.302	Hoh-501
NIAB.SHW.BC.472.12.2.1.1	472	NIAB.SHW.093	Ent.302	Hoh-501
NIAB.SHW.BC.472.12.3.1.1	472	NIAB.SHW.093	Ent.302	Hoh-501
NIAB.SHW.BC.472.12.4.1.1	472	NIAB.SHW.093	Ent.302	Hoh-501
NIAB.SHW.BC.472.12.6.1.1	472	NIAB.SHW.093	Ent.302	Hoh-501
NIAB.SHW.BC.472.12.7.1.1	472	NIAB.SHW.093	Ent.302	Hoh-501
NIAB.SHW.BC.472.13.2.1.1	472	NIAB.SHW.093	Ent.302	Hoh-501
NIAB.SHW.BC.472.13.3.1.1	472	NIAB.SHW.093	Ent.302	Hoh-501
NIAB.SHW.BC.472.2.2.1.1	472	NIAB.SHW.093	Ent.302	Hoh-501
NIAB.SHW.BC.472.2.3.1.1	472	NIAB.SHW.093	Ent.302	Hoh-501
NIAB.SHW.BC.472.2.5.1.1	472	NIAB.SHW.093	Ent.302	Hoh-501
NIAB.SHW.BC.472.2.6.1.1	472	NIAB.SHW.093	Ent.302	Hoh-501
NIAB.SHW.BC.472.2.7.1.1	472	NIAB.SHW.093	Ent.302	Hoh-501
NIAB.SHW.BC.472.2.8.1.1	472	NIAB.SHW.093	Ent.302	Hoh-501
NIAB.SHW.BC.472.3.1.1.1	472	NIAB.SHW.093	Ent.302	Hoh-501
NIAB.SHW.BC.472.3.4.1.1	472	NIAB.SHW.093	Ent.302	Hoh-501
NIAB.SHW.BC.472.4.1.1.1	472	NIAB.SHW.093	Ent.302	Hoh-501
NIAB.SHW.BC.472.4.2.1.1	472	NIAB.SHW.093	Ent.302	Hoh-501
NIAB.SHW.BC.472.4.3.1.1	472	NIAB.SHW.093	Ent.302	Hoh-501
NIAB.SHW.BC.472.4.4.1.1	472	NIAB.SHW.093	Ent.302	Hoh-501
NIAB.SHW.BC.472.4.6.1.1	472	NIAB.SHW.093	Ent.302	Hoh-501
NIAB.SHW.BC.472.4.7.1.1	472	NIAB.SHW.093	Ent.302	Hoh-501
NIAB.SHW.BC.472.6.2.1.1	472	NIAB.SHW.093	Ent.302	Hoh-501
NIAB.SHW.BC.472.6.4.1.1	472	NIAB.SHW.093	Ent.302	Hoh-501
NIAB.SHW.BC.472.7.1.1.1	472	NIAB.SHW.093	Ent.302	Hoh-501
NIAB.SHW.BC.472.7.2.1.1	472	NIAB.SHW.093	Ent.302	Hoh-501
NIAB.SHW.BC.472.7.3.1.1	472	NIAB.SHW.093	Ent.302	Hoh-501
NIAB.SHW.BC.472.7.4.1.1	472	NIAB.SHW.093	Ent.302	Hoh-501
NIAB.SHW.BC.472.7.6.1.1	472	NIAB.SHW.093	Ent.302	Hoh-501
NIAB.SHW.BC.472.7.8.1.1	472	NIAB.SHW.093	Ent.302	Hoh-501
NIAB.SHW.BC.472.8.1.1.1	472	NIAB.SHW.093	Ent.302	Hoh-501
NIAB.SHW.BC.472.8.2.1.1	472	NIAB.SHW.093	Ent.302	Hoh-501
NIAB.SHW.BC.472.8.4.1.1	472	NIAB.SHW.093	Ent.302	Hoh-501
NIAB.SHW.BC.472.8.8.1.1	472	NIAB.SHW.093	Ent.302	Hoh-501
NIAB.SHW.BC.472.9.1.1.1	472	NIAB.SHW.093	Ent.302	Hoh-501
NIAB.SHW.BC.472.9.2.1.1	472	NIAB.SHW.093	Ent.302	Hoh-501
NIAB.SHW.BC.472.9.4.1.1	472	NIAB.SHW.093	Ent.302	Hoh-501
NIAB.SHW.BC.472.9.5.1.1	472	NIAB.SHW.093	Ent.302	Hoh-501
NIAB.SHW.BC.473.1.2.1.1	473	NIAB.SHW.094	Ent.383	Hoh-501
NIAB.SHW.BC.473.1.3.1.1	473	NIAB.SHW.094	Ent.383	Hoh-501
NIAB.SHW.BC.473.1.5.1.1	473	NIAB.SHW.094	Ent.383	Hoh-501
NIAB.SHW.BC.473.1.7.1.1	473	NIAB.SHW.094	Ent.383	Hoh-501
NIAB.SHW.BC.473.1.8.1.1	473	NIAB.SHW.094	Ent.383	Hoh-501
NIAB.SHW.BC.473.10.1.1.1	473	NIAB.SHW.094	Ent.383	Hoh-501
NIAB.SHW.BC.473.10.3.1.1	473	NIAB.SHW.094	Ent.383	Hoh-501
NIAB.SHW.BC.473.10.4.1.1	473	NIAB.SHW.094	Ent.383	Hoh-501
NIAB.SHW.BC.473.11.3.1.1	473	NIAB.SHW.094	Ent.383	Hoh-501
NIAB.SHW.BC.473.11.4.1.1	473	NIAB.SHW.094	Ent.383	Hoh-501
NIAB.SHW.BC.473.12.1.1.1	473	NIAB.SHW.094	Ent.383	Hoh-501
NIAB.SHW.BC.473.12.3.1.1	473	NIAB.SHW.094	Ent.383	Hoh-501
NIAB.SHW.BC.473.13.1.1.1	473	NIAB.SHW.094	Ent.383	Hoh-501
NIAB.SHW.BC.473.13.3.1.1	473	NIAB.SHW.094	Ent.383	Hoh-501
NIAB.SHW.BC.473.13.4.1.1	473	NIAB.SHW.094	Ent.383	Hoh-501
NIAB.SHW.BC.473.14.1.1.1	473	NIAB.SHW.094	Ent.383	Hoh-501
NIAB.SHW.BC.473.14.2.1.1	473	NIAB.SHW.094	Ent.383	Hoh-501
NIAB.SHW.BC.473.14.3.1.1	473	NIAB.SHW.094	Ent.383	Hoh-501
NIAB.SHW.BC.473.14.4.1.1	473	NIAB.SHW.094	Ent.383	Hoh-501
NIAB.SHW.BC.473.15.1.1.1	473	NIAB.SHW.094	Ent.383	Hoh-501
NIAB.SHW.BC.473.15.2.1.1	473	NIAB.SHW.094	Ent.383	Hoh-501
NIAB.SHW.BC.473.15.3.1.1	473	NIAB.SHW.094	Ent.383	Hoh-501
NIAB.SHW.BC.473.15.4.1.1	473	NIAB.SHW.094	Ent.383	Hoh-501
NIAB.SHW.BC.473.2.1.1.1	473	NIAB.SHW.094	Ent.383	Hoh-501
NIAB.SHW.BC.473.2.2.1.1	473	NIAB.SHW.094	Ent.383	Hoh-501
NIAB.SHW.BC.473.2.3.1.1	473	NIAB.SHW.094	Ent.383	Hoh-501
NIAB.SHW.BC.473.2.6.1.1	473	NIAB.SHW.094	Ent.383	Hoh-501
NIAB.SHW.BC.473.2.8.1.1	473	NIAB.SHW.094	Ent.383	Hoh-501
NIAB.SHW.BC.473.3.1.1.1	473	NIAB.SHW.094	Ent.383	Hoh-501
NIAB.SHW.BC.473.3.2.1.1	473	NIAB.SHW.094	Ent.383	Hoh-501
NIAB.SHW.BC.473.3.3.1.1	473	NIAB.SHW.094	Ent.383	Hoh-501
NIAB.SHW.BC.473.3.4.1.1	473	NIAB.SHW.094	Ent.383	Hoh-501
NIAB.SHW.BC.473.3.5.1.1	473	NIAB.SHW.094	Ent.383	Hoh-501
NIAB.SHW.BC.473.3.6.1.1	473	NIAB.SHW.094	Ent.383	Hoh-501
NIAB.SHW.BC.473.3.7.1.1	473	NIAB.SHW.094	Ent.383	Hoh-501
NIAB.SHW.BC.473.3.8.1.1	473	NIAB.SHW.094	Ent.383	Hoh-501
NIAB.SHW.BC.473.4.3.1.1	473	NIAB.SHW.094	Ent.383	Hoh-501
NIAB.SHW.BC.473.4.4.1.1	473	NIAB.SHW.094	Ent.383	Hoh-501
NIAB.SHW.BC.473.4.6.1.1	473	NIAB.SHW.094	Ent.383	Hoh-501
NIAB.SHW.BC.473.4.7.1.1	473	NIAB.SHW.094	Ent.383	Hoh-501
NIAB.SHW.BC.473.5.1.1.1	473	NIAB.SHW.094	Ent.383	Hoh-501
NIAB.SHW.BC.473.5.2.1.1	473	NIAB.SHW.094	Ent.383	Hoh-501
NIAB.SHW.BC.473.5.3.1.1	473	NIAB.SHW.094	Ent.383	Hoh-501
NIAB.SHW.BC.473.5.4.1.1	473	NIAB.SHW.094	Ent.383	Hoh-501
NIAB.SHW.BC.473.5.5.1.1	473	NIAB.SHW.094	Ent.383	Hoh-501
NIAB.SHW.BC.473.5.6.1.1	473	NIAB.SHW.094	Ent.383	Hoh-501
NIAB.SHW.BC.473.5.7.1.1	473	NIAB.SHW.094	Ent.383	Hoh-501
NIAB.SHW.BC.473.5.8.1.1	473	NIAB.SHW.094	Ent.383	Hoh-501
NIAB.SHW.BC.473.6.1.1.1	473	NIAB.SHW.094	Ent.383	Hoh-501
NIAB.SHW.BC.473.6.2.1.1	473	NIAB.SHW.094	Ent.383	Hoh-501
NIAB.SHW.BC.473.6.3.1.1	473	NIAB.SHW.094	Ent.383	Hoh-501
NIAB.SHW.BC.473.6.4.1.1	473	NIAB.SHW.094	Ent.383	Hoh-501
NIAB.SHW.BC.473.6.7.1.1	473	NIAB.SHW.094	Ent.383	Hoh-501
NIAB.SHW.BC.473.6.8.1.1	473	NIAB.SHW.094	Ent.383	Hoh-501
NIAB.SHW.BC.473.7.3.1.1	473	NIAB.SHW.094	Ent.383	Hoh-501
NIAB.SHW.BC.473.7.4.1.1	473	NIAB.SHW.094	Ent.383	Hoh-501
NIAB.SHW.BC.473.7.8.1.1	473	NIAB.SHW.094	Ent.383	Hoh-501
NIAB.SHW.BC.473.8.1.1.1	473	NIAB.SHW.094	Ent.383	Hoh-501
NIAB.SHW.BC.473.8.2.1.1	473	NIAB.SHW.094	Ent.383	Hoh-501
NIAB.SHW.BC.473.8.3.1.1	473	NIAB.SHW.094	Ent.383	Hoh-501
NIAB.SHW.BC.473.8.4.1.1	473	NIAB.SHW.094	Ent.383	Hoh-501
NIAB.SHW.BC.473.8.6.1.1	473	NIAB.SHW.094	Ent.383	Hoh-501
NIAB.SHW.BC.473.8.7.1.1	473	NIAB.SHW.094	Ent.383	Hoh-501
NIAB.SHW.BC.473.8.8.1.1	473	NIAB.SHW.094	Ent.383	Hoh-501
NIAB.SHW.BC.473.9.1.1.1	473	NIAB.SHW.094	Ent.383	Hoh-501
NIAB.SHW.BC.473.9.2.1.1	473	NIAB.SHW.094	Ent.383	Hoh-501
NIAB.SHW.BC.473.9.3.1.1	473	NIAB.SHW.094	Ent.383	Hoh-501
NIAB.SHW.BC.473.9.4.1.1	473	NIAB.SHW.094	Ent.383	Hoh-501
NIAB.SHW.BC.473.9.5.1.1	473	NIAB.SHW.094	Ent.383	Hoh-501
NIAB.SHW.BC.473.9.6.1.1	473	NIAB.SHW.094	Ent.383	Hoh-501
NIAB.SHW.BC.473.9.7.1.1	473	NIAB.SHW.094	Ent.383	Hoh-501
NIAB.SHW.BC.473.9.8.1.1	473	NIAB.SHW.094	Ent.383	Hoh-501
NIAB.SHW.BC.476.10.10.1.1	476	NIAB.SHW.095	Ent.078	Hoh-501
NIAB.SHW.BC.476.10.2.1.1	476	NIAB.SHW.095	Ent.078	Hoh-501
NIAB.SHW.BC.476.10.3.1.1	476	NIAB.SHW.095	Ent.078	Hoh-501
NIAB.SHW.BC.476.10.4.1.1	476	NIAB.SHW.095	Ent.078	Hoh-501
NIAB.SHW.BC.476.10.5.1.1	476	NIAB.SHW.095	Ent.078	Hoh-501
NIAB.SHW.BC.476.10.6.1.1	476	NIAB.SHW.095	Ent.078	Hoh-501
NIAB.SHW.BC.476.10.7.1.1	476	NIAB.SHW.095	Ent.078	Hoh-501
NIAB.SHW.BC.476.10.8.1.1	476	NIAB.SHW.095	Ent.078	Hoh-501
NIAB.SHW.BC.476.10.9.1.1	476	NIAB.SHW.095	Ent.078	Hoh-501
NIAB.SHW.BC.476.2.1.1.1	476	NIAB.SHW.095	Ent.078	Hoh-501
NIAB.SHW.BC.476.2.2.1.1	476	NIAB.SHW.095	Ent.078	Hoh-501
NIAB.SHW.BC.476.2.4.1.1	476	NIAB.SHW.095	Ent.078	Hoh-501
NIAB.SHW.BC.476.2.6.1.1	476	NIAB.SHW.095	Ent.078	Hoh-501
NIAB.SHW.BC.476.2.7.1.1	476	NIAB.SHW.095	Ent.078	Hoh-501
NIAB.SHW.BC.476.4.1.1.1	476	NIAB.SHW.095	Ent.078	Hoh-501
NIAB.SHW.BC.476.4.10.1.1	476	NIAB.SHW.095	Ent.078	Hoh-501
NIAB.SHW.BC.476.4.2.1.1	476	NIAB.SHW.095	Ent.078	Hoh-501
NIAB.SHW.BC.476.4.3.1.1	476	NIAB.SHW.095	Ent.078	Hoh-501
NIAB.SHW.BC.476.4.4.1.1	476	NIAB.SHW.095	Ent.078	Hoh-501
NIAB.SHW.BC.476.4.6.1.1	476	NIAB.SHW.095	Ent.078	Hoh-501
NIAB.SHW.BC.476.4.7.1.1	476	NIAB.SHW.095	Ent.078	Hoh-501
NIAB.SHW.BC.476.4.8.1.1	476	NIAB.SHW.095	Ent.078	Hoh-501
NIAB.SHW.BC.476.4.9.1.1	476	NIAB.SHW.095	Ent.078	Hoh-501
NIAB.SHW.BC.476.5.1.1.1	476	NIAB.SHW.095	Ent.078	Hoh-501
NIAB.SHW.BC.476.5.10.1.1	476	NIAB.SHW.095	Ent.078	Hoh-501
NIAB.SHW.BC.476.5.5.1.1	476	NIAB.SHW.095	Ent.078	Hoh-501
NIAB.SHW.BC.476.5.6.1.1	476	NIAB.SHW.095	Ent.078	Hoh-501
NIAB.SHW.BC.476.5.7.1.1	476	NIAB.SHW.095	Ent.078	Hoh-501
NIAB.SHW.BC.476.5.8.1.1	476	NIAB.SHW.095	Ent.078	Hoh-501
NIAB.SHW.BC.476.6.1.1.1	476	NIAB.SHW.095	Ent.078	Hoh-501
NIAB.SHW.BC.476.6.10.1.1	476	NIAB.SHW.095	Ent.078	Hoh-501
NIAB.SHW.BC.476.6.2.1.1	476	NIAB.SHW.095	Ent.078	Hoh-501
NIAB.SHW.BC.476.6.3.1.1	476	NIAB.SHW.095	Ent.078	Hoh-501
NIAB.SHW.BC.476.6.4.1.1	476	NIAB.SHW.095	Ent.078	Hoh-501
NIAB.SHW.BC.476.6.6.1.1	476	NIAB.SHW.095	Ent.078	Hoh-501
NIAB.SHW.BC.476.6.7.1.1	476	NIAB.SHW.095	Ent.078	Hoh-501
NIAB.SHW.BC.476.6.8.1.1	476	NIAB.SHW.095	Ent.078	Hoh-501
NIAB.SHW.BC.476.6.9.1.1	476	NIAB.SHW.095	Ent.078	Hoh-501
NIAB.SHW.BC.476.7.10.1.1	476	NIAB.SHW.095	Ent.078	Hoh-501
NIAB.SHW.BC.476.7.2.1.1	476	NIAB.SHW.095	Ent.078	Hoh-501
NIAB.SHW.BC.476.7.3.1.1	476	NIAB.SHW.095	Ent.078	Hoh-501
NIAB.SHW.BC.476.7.6.1.1	476	NIAB.SHW.095	Ent.078	Hoh-501
NIAB.SHW.BC.476.7.7.1.1	476	NIAB.SHW.095	Ent.078	Hoh-501
NIAB.SHW.BC.476.7.9.1.1	476	NIAB.SHW.095	Ent.078	Hoh-501
NIAB.SHW.BC.476.9.1.1.1	476	NIAB.SHW.095	Ent.078	Hoh-501
NIAB.SHW.BC.476.9.10.1.1	476	NIAB.SHW.095	Ent.078	Hoh-501
NIAB.SHW.BC.476.9.2.1.1	476	NIAB.SHW.095	Ent.078	Hoh-501
NIAB.SHW.BC.476.9.3.1.1	476	NIAB.SHW.095	Ent.078	Hoh-501
NIAB.SHW.BC.476.9.4.1.1	476	NIAB.SHW.095	Ent.078	Hoh-501
NIAB.SHW.BC.476.9.5.1.1	476	NIAB.SHW.095	Ent.078	Hoh-501
NIAB.SHW.BC.476.9.6.1.1	476	NIAB.SHW.095	Ent.078	Hoh-501
NIAB.SHW.BC.476.9.8.1.1	476	NIAB.SHW.095	Ent.078	Hoh-501
NIAB.SHW.BC.478.1.3.1.1	478	NIAB.SHW.101	Ae.Squarrosa 369	Aisberg
NIAB.SHW.BC.478.1.4.1.1	478	NIAB.SHW.101	Ae.Squarrosa 369	Aisberg
NIAB.SHW.BC.478.1.7.1.1	478	NIAB.SHW.101	Ae.Squarrosa 369	Aisberg
NIAB.SHW.BC.478.10.1.1.1	478	NIAB.SHW.101	Ae.Squarrosa 369	Aisberg
NIAB.SHW.BC.478.10.2.1.1	478	NIAB.SHW.101	Ae.Squarrosa 369	Aisberg
NIAB.SHW.BC.478.10.4.1.1	478	NIAB.SHW.101	Ae.Squarrosa 369	Aisberg
NIAB.SHW.BC.478.10.6.1.1	478	NIAB.SHW.101	Ae.Squarrosa 369	Aisberg
NIAB.SHW.BC.478.10.7.1.1	478	NIAB.SHW.101	Ae.Squarrosa 369	Aisberg
NIAB.SHW.BC.478.11.1.1.1	478	NIAB.SHW.101	Ae.Squarrosa 369	Aisberg
NIAB.SHW.BC.478.11.6.1.1	478	NIAB.SHW.101	Ae.Squarrosa 369	Aisberg
NIAB.SHW.BC.478.11.7.1.1	478	NIAB.SHW.101	Ae.Squarrosa 369	Aisberg
NIAB.SHW.BC.478.11.8.1.1	478	NIAB.SHW.101	Ae.Squarrosa 369	Aisberg
NIAB.SHW.BC.478.12.1.1.1	478	NIAB.SHW.101	Ae.Squarrosa 369	Aisberg
NIAB.SHW.BC.478.12.2.1.1	478	NIAB.SHW.101	Ae.Squarrosa 369	Aisberg
NIAB.SHW.BC.478.12.4.1.1	478	NIAB.SHW.101	Ae.Squarrosa 369	Aisberg
NIAB.SHW.BC.478.12.6.1.1	478	NIAB.SHW.101	Ae.Squarrosa 369	Aisberg
NIAB.SHW.BC.478.12.7.1.1	478	NIAB.SHW.101	Ae.Squarrosa 369	Aisberg
NIAB.SHW.BC.478.12.8.1.1	478	NIAB.SHW.101	Ae.Squarrosa 369	Aisberg
NIAB.SHW.BC.478.13.1.1.1	478	NIAB.SHW.101	Ae.Squarrosa 369	Aisberg
NIAB.SHW.BC.478.13.2.1.1	478	NIAB.SHW.101	Ae.Squarrosa 369	Aisberg
NIAB.SHW.BC.478.13.3.1.1	478	NIAB.SHW.101	Ae.Squarrosa 369	Aisberg
NIAB.SHW.BC.478.13.4.1.1	478	NIAB.SHW.101	Ae.Squarrosa 369	Aisberg
NIAB.SHW.BC.478.14.2.1.1	478	NIAB.SHW.101	Ae.Squarrosa 369	Aisberg
NIAB.SHW.BC.478.14.3.1.1	478	NIAB.SHW.101	Ae.Squarrosa 369	Aisberg
NIAB.SHW.BC.478.14.4.1.1	478	NIAB.SHW.101	Ae.Squarrosa 369	Aisberg
NIAB.SHW.BC.478.15.3.1.1	478	NIAB.SHW.101	Ae.Squarrosa 369	Aisberg
NIAB.SHW.BC.478.15.4.1.1	478	NIAB.SHW.101	Ae.Squarrosa 369	Aisberg
NIAB.SHW.BC.478.16.2.1.1	478	NIAB.SHW.101	Ae.Squarrosa 369	Aisberg
NIAB.SHW.BC.478.16.3.1.1	478	NIAB.SHW.101	Ae.Squarrosa 369	Aisberg
NIAB.SHW.BC.478.2.1.1.1	478	NIAB.SHW.101	Ae.Squarrosa 369	Aisberg
NIAB.SHW.BC.478.2.2.1.1	478	NIAB.SHW.101	Ae.Squarrosa 369	Aisberg
NIAB.SHW.BC.478.2.4.1.1	478	NIAB.SHW.101	Ae.Squarrosa 369	Aisberg
NIAB.SHW.BC.478.2.5.1.1	478	NIAB.SHW.101	Ae.Squarrosa 369	Aisberg
NIAB.SHW.BC.478.2.7.1.1	478	NIAB.SHW.101	Ae.Squarrosa 369	Aisberg
NIAB.SHW.BC.478.2.8.1.1	478	NIAB.SHW.101	Ae.Squarrosa 369	Aisberg
NIAB.SHW.BC.478.3.1.1.1	478	NIAB.SHW.101	Ae.Squarrosa 369	Aisberg
NIAB.SHW.BC.478.3.6.1.1	478	NIAB.SHW.101	Ae.Squarrosa 369	Aisberg
NIAB.SHW.BC.478.3.7.1.1	478	NIAB.SHW.101	Ae.Squarrosa 369	Aisberg
NIAB.SHW.BC.478.3.8.1.1	478	NIAB.SHW.101	Ae.Squarrosa 369	Aisberg
NIAB.SHW.BC.478.6.2.1.1	478	NIAB.SHW.101	Ae.Squarrosa 369	Aisberg
NIAB.SHW.BC.478.6.5.1.1	478	NIAB.SHW.101	Ae.Squarrosa 369	Aisberg
NIAB.SHW.BC.478.6.6.1.1	478	NIAB.SHW.101	Ae.Squarrosa 369	Aisberg
NIAB.SHW.BC.478.6.7.1.1	478	NIAB.SHW.101	Ae.Squarrosa 369	Aisberg
NIAB.SHW.BC.478.6.8.1.1	478	NIAB.SHW.101	Ae.Squarrosa 369	Aisberg
NIAB.SHW.BC.478.7.4.1.1	478	NIAB.SHW.101	Ae.Squarrosa 369	Aisberg
NIAB.SHW.BC.478.7.5.1.1	478	NIAB.SHW.101	Ae.Squarrosa 369	Aisberg
NIAB.SHW.BC.478.7.6.1.1	478	NIAB.SHW.101	Ae.Squarrosa 369	Aisberg
NIAB.SHW.BC.478.7.7.1.1	478	NIAB.SHW.101	Ae.Squarrosa 369	Aisberg
NIAB.SHW.BC.478.7.8.1.1	478	NIAB.SHW.101	Ae.Squarrosa 369	Aisberg
NIAB.SHW.BC.478.8.3.1.1	478	NIAB.SHW.101	Ae.Squarrosa 369	Aisberg
NIAB.SHW.BC.478.8.5.1.1	478	NIAB.SHW.101	Ae.Squarrosa 369	Aisberg
NIAB.SHW.BC.478.8.6.1.1	478	NIAB.SHW.101	Ae.Squarrosa 369	Aisberg
NIAB.SHW.BC.478.8.7.1.1	478	NIAB.SHW.101	Ae.Squarrosa 369	Aisberg
NIAB.SHW.BC.478.9.2.1.1	478	NIAB.SHW.101	Ae.Squarrosa 369	Aisberg
NIAB.SHW.BC.478.9.3.1.1	478	NIAB.SHW.101	Ae.Squarrosa 369	Aisberg
NIAB.SHW.BC.478.9.4.1.1	478	NIAB.SHW.101	Ae.Squarrosa 369	Aisberg
NIAB.SHW.BC.478.9.6.1.1	478	NIAB.SHW.101	Ae.Squarrosa 369	Aisberg
NIAB.SHW.BC.478.9.7.1.1	478	NIAB.SHW.101	Ae.Squarrosa 369	Aisberg
NIAB.SHW.BC.480.11.1.1.1	480	NIAB.SHW.104	Ae.Squarrosa 392	UKR-OD 1530.94
NIAB.SHW.BC.480.11.10.1.1	480	NIAB.SHW.104	Ae.Squarrosa 392	UKR-OD 1530.94
NIAB.SHW.BC.480.11.13.1.1	480	NIAB.SHW.104	Ae.Squarrosa 392	UKR-OD 1530.94
NIAB.SHW.BC.480.11.14.1.1	480	NIAB.SHW.104	Ae.Squarrosa 392	UKR-OD 1530.94
NIAB.SHW.BC.480.11.15.1.1	480	NIAB.SHW.104	Ae.Squarrosa 392	UKR-OD 1530.94
NIAB.SHW.BC.480.11.16.1.1	480	NIAB.SHW.104	Ae.Squarrosa 392	UKR-OD 1530.94
NIAB.SHW.BC.480.11.17.1.1	480	NIAB.SHW.104	Ae.Squarrosa 392	UKR-OD 1530.94
NIAB.SHW.BC.480.11.18.1.1	480	NIAB.SHW.104	Ae.Squarrosa 392	UKR-OD 1530.94
NIAB.SHW.BC.480.11.19.1.1	480	NIAB.SHW.104	Ae.Squarrosa 392	UKR-OD 1530.94
NIAB.SHW.BC.480.11.2.1.1	480	NIAB.SHW.104	Ae.Squarrosa 392	UKR-OD 1530.94
NIAB.SHW.BC.480.11.20.1.1	480	NIAB.SHW.104	Ae.Squarrosa 392	UKR-OD 1530.94
NIAB.SHW.BC.480.11.3.1.1	480	NIAB.SHW.104	Ae.Squarrosa 392	UKR-OD 1530.94
NIAB.SHW.BC.480.11.5.1.1	480	NIAB.SHW.104	Ae.Squarrosa 392	UKR-OD 1530.94
NIAB.SHW.BC.480.11.6.1.1	480	NIAB.SHW.104	Ae.Squarrosa 392	UKR-OD 1530.94
NIAB.SHW.BC.480.11.8.1.1	480	NIAB.SHW.104	Ae.Squarrosa 392	UKR-OD 1530.94
NIAB.SHW.BC.480.11.9.1.1	480	NIAB.SHW.104	Ae.Squarrosa 392	UKR-OD 1530.94
NIAB.SHW.BC.480.12.10.1.1	480	NIAB.SHW.104	Ae.Squarrosa 392	UKR-OD 1530.94
NIAB.SHW.BC.480.12.12.1.1	480	NIAB.SHW.104	Ae.Squarrosa 392	UKR-OD 1530.94
NIAB.SHW.BC.480.12.13.1.1	480	NIAB.SHW.104	Ae.Squarrosa 392	UKR-OD 1530.94
NIAB.SHW.BC.480.12.14.1.1	480	NIAB.SHW.104	Ae.Squarrosa 392	UKR-OD 1530.94
NIAB.SHW.BC.480.12.15.1.1	480	NIAB.SHW.104	Ae.Squarrosa 392	UKR-OD 1530.94
NIAB.SHW.BC.480.12.16.1.1	480	NIAB.SHW.104	Ae.Squarrosa 392	UKR-OD 1530.94
NIAB.SHW.BC.480.12.17.1.1	480	NIAB.SHW.104	Ae.Squarrosa 392	UKR-OD 1530.94
NIAB.SHW.BC.480.12.18.1.1	480	NIAB.SHW.104	Ae.Squarrosa 392	UKR-OD 1530.94
NIAB.SHW.BC.480.12.19.1.1	480	NIAB.SHW.104	Ae.Squarrosa 392	UKR-OD 1530.94
NIAB.SHW.BC.480.12.2.1.1	480	NIAB.SHW.104	Ae.Squarrosa 392	UKR-OD 1530.94
NIAB.SHW.BC.480.12.20.1.1	480	NIAB.SHW.104	Ae.Squarrosa 392	UKR-OD 1530.94
NIAB.SHW.BC.480.12.3.1.1	480	NIAB.SHW.104	Ae.Squarrosa 392	UKR-OD 1530.94
NIAB.SHW.BC.480.12.4.1.1	480	NIAB.SHW.104	Ae.Squarrosa 392	UKR-OD 1530.94
NIAB.SHW.BC.480.12.5.1.1	480	NIAB.SHW.104	Ae.Squarrosa 392	UKR-OD 1530.94
NIAB.SHW.BC.480.12.6.1.1	480	NIAB.SHW.104	Ae.Squarrosa 392	UKR-OD 1530.94
NIAB.SHW.BC.480.12.7.1.1	480	NIAB.SHW.104	Ae.Squarrosa 392	UKR-OD 1530.94
NIAB.SHW.BC.480.12.8.1.1	480	NIAB.SHW.104	Ae.Squarrosa 392	UKR-OD 1530.94
NIAB.SHW.BC.480.12.9.1.1	480	NIAB.SHW.104	Ae.Squarrosa 392	UKR-OD 1530.94
NIAB.SHW.BC.480.13.1.1.1	480	NIAB.SHW.104	Ae.Squarrosa 392	UKR-OD 1530.94
NIAB.SHW.BC.480.13.11.1.1	480	NIAB.SHW.104	Ae.Squarrosa 392	UKR-OD 1530.94
NIAB.SHW.BC.480.13.12.1.1	480	NIAB.SHW.104	Ae.Squarrosa 392	UKR-OD 1530.94
NIAB.SHW.BC.480.13.13.1.1	480	NIAB.SHW.104	Ae.Squarrosa 392	UKR-OD 1530.94
NIAB.SHW.BC.480.13.14.1.1	480	NIAB.SHW.104	Ae.Squarrosa 392	UKR-OD 1530.94
NIAB.SHW.BC.480.13.15.1.1	480	NIAB.SHW.104	Ae.Squarrosa 392	UKR-OD 1530.94
NIAB.SHW.BC.480.13.16.1.1	480	NIAB.SHW.104	Ae.Squarrosa 392	UKR-OD 1530.94
NIAB.SHW.BC.480.13.17.1.1	480	NIAB.SHW.104	Ae.Squarrosa 392	UKR-OD 1530.94
NIAB.SHW.BC.480.13.19.1.1	480	NIAB.SHW.104	Ae.Squarrosa 392	UKR-OD 1530.94
NIAB.SHW.BC.480.13.2.1.1	480	NIAB.SHW.104	Ae.Squarrosa 392	UKR-OD 1530.94
NIAB.SHW.BC.480.13.3.1.1	480	NIAB.SHW.104	Ae.Squarrosa 392	UKR-OD 1530.94
NIAB.SHW.BC.480.13.4.1.1	480	NIAB.SHW.104	Ae.Squarrosa 392	UKR-OD 1530.94
NIAB.SHW.BC.480.13.5.1.1	480	NIAB.SHW.104	Ae.Squarrosa 392	UKR-OD 1530.94
NIAB.SHW.BC.480.13.9.1.1	480	NIAB.SHW.104	Ae.Squarrosa 392	UKR-OD 1530.94
NIAB.SHW.BC.480.9.1.1.1	480	NIAB.SHW.104	Ae.Squarrosa 392	UKR-OD 1530.94
NIAB.SHW.BC.480.9.10.1.1	480	NIAB.SHW.104	Ae.Squarrosa 392	UKR-OD 1530.94
NIAB.SHW.BC.480.9.13.1.1	480	NIAB.SHW.104	Ae.Squarrosa 392	UKR-OD 1530.94
NIAB.SHW.BC.480.9.14.1.1	480	NIAB.SHW.104	Ae.Squarrosa 392	UKR-OD 1530.94
NIAB.SHW.BC.480.9.15.1.1	480	NIAB.SHW.104	Ae.Squarrosa 392	UKR-OD 1530.94
NIAB.SHW.BC.480.9.17.1.1	480	NIAB.SHW.104	Ae.Squarrosa 392	UKR-OD 1530.94
NIAB.SHW.BC.480.9.18.1.1	480	NIAB.SHW.104	Ae.Squarrosa 392	UKR-OD 1530.94
NIAB.SHW.BC.480.9.19.1.1	480	NIAB.SHW.104	Ae.Squarrosa 392	UKR-OD 1530.94
NIAB.SHW.BC.480.9.2.1.1	480	NIAB.SHW.104	Ae.Squarrosa 392	UKR-OD 1530.94
NIAB.SHW.BC.480.9.20.1.1	480	NIAB.SHW.104	Ae.Squarrosa 392	UKR-OD 1530.94
NIAB.SHW.BC.480.9.3.1.1	480	NIAB.SHW.104	Ae.Squarrosa 392	UKR-OD 1530.94
NIAB.SHW.BC.480.9.4.1.1	480	NIAB.SHW.104	Ae.Squarrosa 392	UKR-OD 1530.94
NIAB.SHW.BC.480.9.5.1.1	480	NIAB.SHW.104	Ae.Squarrosa 392	UKR-OD 1530.94
NIAB.SHW.BC.480.9.6.1.1	480	NIAB.SHW.104	Ae.Squarrosa 392	UKR-OD 1530.94
NIAB.SHW.BC.480.9.7.1.1	480	NIAB.SHW.104	Ae.Squarrosa 392	UKR-OD 1530.94
NIAB.SHW.BC.480.9.8.1.1	480	NIAB.SHW.104	Ae.Squarrosa 392	UKR-OD 1530.94
NIAB.SHW.BC.484.1.5.1.1	484	NIAB.SHW.106	Ae.Squarrosa 629	UKR-OD 1530.94
NIAB.SHW.BC.484.1.7.1.1	484	NIAB.SHW.106	Ae.Squarrosa 629	UKR-OD 1530.94
NIAB.SHW.BC.484.10.1.1.1	484	NIAB.SHW.106	Ae.Squarrosa 629	UKR-OD 1530.94
NIAB.SHW.BC.484.10.2.1.1	484	NIAB.SHW.106	Ae.Squarrosa 629	UKR-OD 1530.94
NIAB.SHW.BC.484.10.3.1.1	484	NIAB.SHW.106	Ae.Squarrosa 629	UKR-OD 1530.94
NIAB.SHW.BC.484.10.4.1.1	484	NIAB.SHW.106	Ae.Squarrosa 629	UKR-OD 1530.94
NIAB.SHW.BC.484.10.5.1.1	484	NIAB.SHW.106	Ae.Squarrosa 629	UKR-OD 1530.94
NIAB.SHW.BC.484.10.6.1.1	484	NIAB.SHW.106	Ae.Squarrosa 629	UKR-OD 1530.94
NIAB.SHW.BC.484.10.7.1.1	484	NIAB.SHW.106	Ae.Squarrosa 629	UKR-OD 1530.94
NIAB.SHW.BC.484.10.8.1.1	484	NIAB.SHW.106	Ae.Squarrosa 629	UKR-OD 1530.94
NIAB.SHW.BC.484.11.1.1.1	484	NIAB.SHW.106	Ae.Squarrosa 629	UKR-OD 1530.94
NIAB.SHW.BC.484.11.3.1.1	484	NIAB.SHW.106	Ae.Squarrosa 629	UKR-OD 1530.94
NIAB.SHW.BC.484.11.4.1.1	484	NIAB.SHW.106	Ae.Squarrosa 629	UKR-OD 1530.94
NIAB.SHW.BC.484.12.1.1.1	484	NIAB.SHW.106	Ae.Squarrosa 629	UKR-OD 1530.94
NIAB.SHW.BC.484.12.2.1.1	484	NIAB.SHW.106	Ae.Squarrosa 629	UKR-OD 1530.94
NIAB.SHW.BC.484.12.3.1.1	484	NIAB.SHW.106	Ae.Squarrosa 629	UKR-OD 1530.94
NIAB.SHW.BC.484.12.4.1.1	484	NIAB.SHW.106	Ae.Squarrosa 629	UKR-OD 1530.94
NIAB.SHW.BC.484.13.1.1.1	484	NIAB.SHW.106	Ae.Squarrosa 629	UKR-OD 1530.94
NIAB.SHW.BC.484.13.3.1.1	484	NIAB.SHW.106	Ae.Squarrosa 629	UKR-OD 1530.94
NIAB.SHW.BC.484.14.1.1.1	484	NIAB.SHW.106	Ae.Squarrosa 629	UKR-OD 1530.94
NIAB.SHW.BC.484.14.3.1.1	484	NIAB.SHW.106	Ae.Squarrosa 629	UKR-OD 1530.94
NIAB.SHW.BC.484.14.4.1.1	484	NIAB.SHW.106	Ae.Squarrosa 629	UKR-OD 1530.94
NIAB.SHW.BC.484.15.1.1.1	484	NIAB.SHW.106	Ae.Squarrosa 629	UKR-OD 1530.94
NIAB.SHW.BC.484.15.3.1.1	484	NIAB.SHW.106	Ae.Squarrosa 629	UKR-OD 1530.94
NIAB.SHW.BC.484.15.4.1.1	484	NIAB.SHW.106	Ae.Squarrosa 629	UKR-OD 1530.94
NIAB.SHW.BC.484.16.1.1.1	484	NIAB.SHW.106	Ae.Squarrosa 629	UKR-OD 1530.94
NIAB.SHW.BC.484.16.2.1.1	484	NIAB.SHW.106	Ae.Squarrosa 629	UKR-OD 1530.94
NIAB.SHW.BC.484.16.3.1.1	484	NIAB.SHW.106	Ae.Squarrosa 629	UKR-OD 1530.94
NIAB.SHW.BC.484.16.4.1.1	484	NIAB.SHW.106	Ae.Squarrosa 629	UKR-OD 1530.94
NIAB.SHW.BC.484.2.2.1.1	484	NIAB.SHW.106	Ae.Squarrosa 629	UKR-OD 1530.94
NIAB.SHW.BC.484.2.3.1.1	484	NIAB.SHW.106	Ae.Squarrosa 629	UKR-OD 1530.94
NIAB.SHW.BC.484.2.4.1.1	484	NIAB.SHW.106	Ae.Squarrosa 629	UKR-OD 1530.94
NIAB.SHW.BC.484.2.5.1.1	484	NIAB.SHW.106	Ae.Squarrosa 629	UKR-OD 1530.94
NIAB.SHW.BC.484.2.6.1.1	484	NIAB.SHW.106	Ae.Squarrosa 629	UKR-OD 1530.94
NIAB.SHW.BC.484.2.7.1.1	484	NIAB.SHW.106	Ae.Squarrosa 629	UKR-OD 1530.94
NIAB.SHW.BC.484.2.8.1.1	484	NIAB.SHW.106	Ae.Squarrosa 629	UKR-OD 1530.94
NIAB.SHW.BC.484.3.2.1.1	484	NIAB.SHW.106	Ae.Squarrosa 629	UKR-OD 1530.94
NIAB.SHW.BC.484.3.3.1.1	484	NIAB.SHW.106	Ae.Squarrosa 629	UKR-OD 1530.94
NIAB.SHW.BC.484.3.4.1.1	484	NIAB.SHW.106	Ae.Squarrosa 629	UKR-OD 1530.94
NIAB.SHW.BC.484.3.7.1.1	484	NIAB.SHW.106	Ae.Squarrosa 629	UKR-OD 1530.94
NIAB.SHW.BC.484.3.8.1.1	484	NIAB.SHW.106	Ae.Squarrosa 629	UKR-OD 1530.94
NIAB.SHW.BC.484.5.1.1.1	484	NIAB.SHW.106	Ae.Squarrosa 629	UKR-OD 1530.94
NIAB.SHW.BC.484.5.3.1.1	484	NIAB.SHW.106	Ae.Squarrosa 629	UKR-OD 1530.94
NIAB.SHW.BC.484.5.4.1.1	484	NIAB.SHW.106	Ae.Squarrosa 629	UKR-OD 1530.94
NIAB.SHW.BC.484.5.6.1.1	484	NIAB.SHW.106	Ae.Squarrosa 629	UKR-OD 1530.94
NIAB.SHW.BC.484.5.7.1.1	484	NIAB.SHW.106	Ae.Squarrosa 629	UKR-OD 1530.94
NIAB.SHW.BC.484.5.8.1.1	484	NIAB.SHW.106	Ae.Squarrosa 629	UKR-OD 1530.94
NIAB.SHW.BC.484.6.2.1.1	484	NIAB.SHW.106	Ae.Squarrosa 629	UKR-OD 1530.94
NIAB.SHW.BC.484.6.3.1.1	484	NIAB.SHW.106	Ae.Squarrosa 629	UKR-OD 1530.94
NIAB.SHW.BC.484.6.4.1.1	484	NIAB.SHW.106	Ae.Squarrosa 629	UKR-OD 1530.94
NIAB.SHW.BC.484.6.5.1.1	484	NIAB.SHW.106	Ae.Squarrosa 629	UKR-OD 1530.94
NIAB.SHW.BC.484.6.7.1.1	484	NIAB.SHW.106	Ae.Squarrosa 629	UKR-OD 1530.94
NIAB.SHW.BC.484.7.1.1.1	484	NIAB.SHW.106	Ae.Squarrosa 629	UKR-OD 1530.94
NIAB.SHW.BC.484.7.2.1.1	484	NIAB.SHW.106	Ae.Squarrosa 629	UKR-OD 1530.94
NIAB.SHW.BC.484.7.3.1.1	484	NIAB.SHW.106	Ae.Squarrosa 629	UKR-OD 1530.94
NIAB.SHW.BC.484.7.4.1.1	484	NIAB.SHW.106	Ae.Squarrosa 629	UKR-OD 1530.94
NIAB.SHW.BC.484.7.5.1.1	484	NIAB.SHW.106	Ae.Squarrosa 629	UKR-OD 1530.94
NIAB.SHW.BC.484.7.6.1.1	484	NIAB.SHW.106	Ae.Squarrosa 629	UKR-OD 1530.94
NIAB.SHW.BC.484.7.7.1.1	484	NIAB.SHW.106	Ae.Squarrosa 629	UKR-OD 1530.94
NIAB.SHW.BC.484.8.2.1.1	484	NIAB.SHW.106	Ae.Squarrosa 629	UKR-OD 1530.94
NIAB.SHW.BC.484.8.3.1.1	484	NIAB.SHW.106	Ae.Squarrosa 629	UKR-OD 1530.94
NIAB.SHW.BC.484.8.4.1.1	484	NIAB.SHW.106	Ae.Squarrosa 629	UKR-OD 1530.94
NIAB.SHW.BC.484.8.5.1.1	484	NIAB.SHW.106	Ae.Squarrosa 629	UKR-OD 1530.94
NIAB.SHW.BC.484.8.6.1.1	484	NIAB.SHW.106	Ae.Squarrosa 629	UKR-OD 1530.94
NIAB.SHW.BC.484.8.7.1.1	484	NIAB.SHW.106	Ae.Squarrosa 629	UKR-OD 1530.94
NIAB.SHW.BC.484.8.8.1.1	484	NIAB.SHW.106	Ae.Squarrosa 629	UKR-OD 1530.94
NIAB.SHW.BC.484.9.2.1.1	484	NIAB.SHW.106	Ae.Squarrosa 629	UKR-OD 1530.94
NIAB.SHW.BC.484.9.3.1.1	484	NIAB.SHW.106	Ae.Squarrosa 629	UKR-OD 1530.94
NIAB.SHW.BC.484.9.4.1.1	484	NIAB.SHW.106	Ae.Squarrosa 629	UKR-OD 1530.94
NIAB.SHW.BC.484.9.5.1.1	484	NIAB.SHW.106	Ae.Squarrosa 629	UKR-OD 1530.94
NIAB.SHW.BC.484.9.6.1.1	484	NIAB.SHW.106	Ae.Squarrosa 629	UKR-OD 1530.94
NIAB.SHW.BC.484.9.7.1.1	484	NIAB.SHW.106	Ae.Squarrosa 629	UKR-OD 1530.94
NIAB.SHW.BC.484.9.8.1.1	484	NIAB.SHW.106	Ae.Squarrosa 629	UKR-OD 1530.94
NIAB.SHW.BC.487.1.1.1.1	487	NIAB.SHW.113	Ae.Squarrosa 409	Pandur
NIAB.SHW.BC.487.1.2.1.1	487	NIAB.SHW.113	Ae.Squarrosa 409	Pandur
NIAB.SHW.BC.487.1.4.1.1	487	NIAB.SHW.113	Ae.Squarrosa 409	Pandur
NIAB.SHW.BC.487.1.5.1.1	487	NIAB.SHW.113	Ae.Squarrosa 409	Pandur
NIAB.SHW.BC.487.1.6.1.1	487	NIAB.SHW.113	Ae.Squarrosa 409	Pandur
NIAB.SHW.BC.487.1.7.1.1	487	NIAB.SHW.113	Ae.Squarrosa 409	Pandur
NIAB.SHW.BC.487.1.8.1.1	487	NIAB.SHW.113	Ae.Squarrosa 409	Pandur
NIAB.SHW.BC.487.10.2.1.1	487	NIAB.SHW.113	Ae.Squarrosa 409	Pandur
NIAB.SHW.BC.487.10.4.1.1	487	NIAB.SHW.113	Ae.Squarrosa 409	Pandur
NIAB.SHW.BC.487.11.1.1.1	487	NIAB.SHW.113	Ae.Squarrosa 409	Pandur
NIAB.SHW.BC.487.11.2.1.1	487	NIAB.SHW.113	Ae.Squarrosa 409	Pandur
NIAB.SHW.BC.487.11.3.1.1	487	NIAB.SHW.113	Ae.Squarrosa 409	Pandur
NIAB.SHW.BC.487.11.4.1.1	487	NIAB.SHW.113	Ae.Squarrosa 409	Pandur
NIAB.SHW.BC.487.13.1.1.1	487	NIAB.SHW.113	Ae.Squarrosa 409	Pandur
NIAB.SHW.BC.487.13.3.1.1	487	NIAB.SHW.113	Ae.Squarrosa 409	Pandur
NIAB.SHW.BC.487.13.4.1.1	487	NIAB.SHW.113	Ae.Squarrosa 409	Pandur
NIAB.SHW.BC.487.14.1.1.1	487	NIAB.SHW.113	Ae.Squarrosa 409	Pandur
NIAB.SHW.BC.487.14.2.1.1	487	NIAB.SHW.113	Ae.Squarrosa 409	Pandur
NIAB.SHW.BC.487.14.3.1.1	487	NIAB.SHW.113	Ae.Squarrosa 409	Pandur
NIAB.SHW.BC.487.14.4.1.1	487	NIAB.SHW.113	Ae.Squarrosa 409	Pandur
NIAB.SHW.BC.487.15.1.1.1	487	NIAB.SHW.113	Ae.Squarrosa 409	Pandur
NIAB.SHW.BC.487.15.2.1.1	487	NIAB.SHW.113	Ae.Squarrosa 409	Pandur
NIAB.SHW.BC.487.15.3.1.1	487	NIAB.SHW.113	Ae.Squarrosa 409	Pandur
NIAB.SHW.BC.487.15.4.1.1	487	NIAB.SHW.113	Ae.Squarrosa 409	Pandur
NIAB.SHW.BC.487.2.1.1.1	487	NIAB.SHW.113	Ae.Squarrosa 409	Pandur
NIAB.SHW.BC.487.2.2.1.1	487	NIAB.SHW.113	Ae.Squarrosa 409	Pandur
NIAB.SHW.BC.487.2.4.1.1	487	NIAB.SHW.113	Ae.Squarrosa 409	Pandur
NIAB.SHW.BC.487.2.5.1.1	487	NIAB.SHW.113	Ae.Squarrosa 409	Pandur
NIAB.SHW.BC.487.2.6.1.1	487	NIAB.SHW.113	Ae.Squarrosa 409	Pandur
NIAB.SHW.BC.487.2.7.1.1	487	NIAB.SHW.113	Ae.Squarrosa 409	Pandur
NIAB.SHW.BC.487.2.8.1.1	487	NIAB.SHW.113	Ae.Squarrosa 409	Pandur
NIAB.SHW.BC.487.3.2.1.1	487	NIAB.SHW.113	Ae.Squarrosa 409	Pandur
NIAB.SHW.BC.487.3.4.1.1	487	NIAB.SHW.113	Ae.Squarrosa 409	Pandur
NIAB.SHW.BC.487.3.8.1.1	487	NIAB.SHW.113	Ae.Squarrosa 409	Pandur
NIAB.SHW.BC.487.4.1.1.1	487	NIAB.SHW.113	Ae.Squarrosa 409	Pandur
NIAB.SHW.BC.487.4.2.1.1	487	NIAB.SHW.113	Ae.Squarrosa 409	Pandur
NIAB.SHW.BC.487.4.3.1.1	487	NIAB.SHW.113	Ae.Squarrosa 409	Pandur
NIAB.SHW.BC.487.4.4.1.1	487	NIAB.SHW.113	Ae.Squarrosa 409	Pandur
NIAB.SHW.BC.487.4.5.1.1	487	NIAB.SHW.113	Ae.Squarrosa 409	Pandur
NIAB.SHW.BC.487.4.6.1.1	487	NIAB.SHW.113	Ae.Squarrosa 409	Pandur
NIAB.SHW.BC.487.4.7.1.1	487	NIAB.SHW.113	Ae.Squarrosa 409	Pandur
NIAB.SHW.BC.487.4.8.1.1	487	NIAB.SHW.113	Ae.Squarrosa 409	Pandur
NIAB.SHW.BC.487.5.5.1.1	487	NIAB.SHW.113	Ae.Squarrosa 409	Pandur
NIAB.SHW.BC.487.5.6.1.1	487	NIAB.SHW.113	Ae.Squarrosa 409	Pandur
NIAB.SHW.BC.487.5.7.1.1	487	NIAB.SHW.113	Ae.Squarrosa 409	Pandur
NIAB.SHW.BC.487.5.8.1.1	487	NIAB.SHW.113	Ae.Squarrosa 409	Pandur
NIAB.SHW.BC.487.6.1.1.1	487	NIAB.SHW.113	Ae.Squarrosa 409	Pandur
NIAB.SHW.BC.487.6.4.1.1	487	NIAB.SHW.113	Ae.Squarrosa 409	Pandur
NIAB.SHW.BC.487.6.5.1.1	487	NIAB.SHW.113	Ae.Squarrosa 409	Pandur
NIAB.SHW.BC.487.6.6.1.1	487	NIAB.SHW.113	Ae.Squarrosa 409	Pandur
NIAB.SHW.BC.487.6.7.1.1	487	NIAB.SHW.113	Ae.Squarrosa 409	Pandur
NIAB.SHW.BC.487.6.8.1.1	487	NIAB.SHW.113	Ae.Squarrosa 409	Pandur
NIAB.SHW.BC.487.7.1.1.1	487	NIAB.SHW.113	Ae.Squarrosa 409	Pandur
NIAB.SHW.BC.487.7.5.1.1	487	NIAB.SHW.113	Ae.Squarrosa 409	Pandur
NIAB.SHW.BC.487.7.6.1.1	487	NIAB.SHW.113	Ae.Squarrosa 409	Pandur
NIAB.SHW.BC.487.7.7.1.1	487	NIAB.SHW.113	Ae.Squarrosa 409	Pandur
NIAB.SHW.BC.487.7.8.1.1	487	NIAB.SHW.113	Ae.Squarrosa 409	Pandur
NIAB.SHW.BC.487.8.1.1.1	487	NIAB.SHW.113	Ae.Squarrosa 409	Pandur
NIAB.SHW.BC.487.8.2.1.1	487	NIAB.SHW.113	Ae.Squarrosa 409	Pandur
NIAB.SHW.BC.487.8.3.1.1	487	NIAB.SHW.113	Ae.Squarrosa 409	Pandur
NIAB.SHW.BC.487.8.4.1.1	487	NIAB.SHW.113	Ae.Squarrosa 409	Pandur
NIAB.SHW.BC.487.8.5.1.1	487	NIAB.SHW.113	Ae.Squarrosa 409	Pandur
NIAB.SHW.BC.487.8.6.1.1	487	NIAB.SHW.113	Ae.Squarrosa 409	Pandur
NIAB.SHW.BC.487.8.7.1.1	487	NIAB.SHW.113	Ae.Squarrosa 409	Pandur
NIAB.SHW.BC.487.9.1.1.1	487	NIAB.SHW.113	Ae.Squarrosa 409	Pandur
NIAB.SHW.BC.487.9.2.1.1	487	NIAB.SHW.113	Ae.Squarrosa 409	Pandur
NIAB.SHW.BC.487.9.3.1.1	487	NIAB.SHW.113	Ae.Squarrosa 409	Pandur
NIAB.SHW.BC.487.9.5.1.1	487	NIAB.SHW.113	Ae.Squarrosa 409	Pandur
NIAB.SHW.BC.487.9.6.1.1	487	NIAB.SHW.113	Ae.Squarrosa 409	Pandur
NIAB.SHW.BC.487.9.7.1.1	487	NIAB.SHW.113	Ae.Squarrosa 409	Pandur
NIAB.SHW.BC.487.9.8.1.1	487	NIAB.SHW.113	Ae.Squarrosa 409	Pandur
NIAB.SHW.BC.489.1.1.1.1	489	NIAB.SHW.116	KSU TA2472	Pandur
NIAB.SHW.BC.489.1.2.1.1	489	NIAB.SHW.116	KSU TA2472	Pandur
NIAB.SHW.BC.489.1.3.1.1	489	NIAB.SHW.116	KSU TA2472	Pandur
NIAB.SHW.BC.489.1.5.1.1	489	NIAB.SHW.116	KSU TA2472	Pandur
NIAB.SHW.BC.489.1.8.1.1	489	NIAB.SHW.116	KSU TA2472	Pandur
NIAB.SHW.BC.489.10.2.1.1	489	NIAB.SHW.116	KSU TA2472	Pandur
NIAB.SHW.BC.489.10.3.1.1	489	NIAB.SHW.116	KSU TA2472	Pandur
NIAB.SHW.BC.489.10.4.1.1	489	NIAB.SHW.116	KSU TA2472	Pandur
NIAB.SHW.BC.489.11.1.1.1	489	NIAB.SHW.116	KSU TA2472	Pandur
NIAB.SHW.BC.489.11.2.1.1	489	NIAB.SHW.116	KSU TA2472	Pandur
NIAB.SHW.BC.489.11.3.1.1	489	NIAB.SHW.116	KSU TA2472	Pandur
NIAB.SHW.BC.489.12.3.1.1	489	NIAB.SHW.116	KSU TA2472	Pandur
NIAB.SHW.BC.489.13.2.1.1	489	NIAB.SHW.116	KSU TA2472	Pandur
NIAB.SHW.BC.489.14.3.1.1	489	NIAB.SHW.116	KSU TA2472	Pandur
NIAB.SHW.BC.489.14.4.1.1	489	NIAB.SHW.116	KSU TA2472	Pandur
NIAB.SHW.BC.489.15.2.1.1	489	NIAB.SHW.116	KSU TA2472	Pandur
NIAB.SHW.BC.489.15.4.1.1	489	NIAB.SHW.116	KSU TA2472	Pandur
NIAB.SHW.BC.489.16.1.1.1	489	NIAB.SHW.116	KSU TA2472	Pandur
NIAB.SHW.BC.489.16.2.1.1	489	NIAB.SHW.116	KSU TA2472	Pandur
NIAB.SHW.BC.489.16.3.1.1	489	NIAB.SHW.116	KSU TA2472	Pandur
NIAB.SHW.BC.489.2.1.1.1	489	NIAB.SHW.116	KSU TA2472	Pandur
NIAB.SHW.BC.489.2.2.1.1	489	NIAB.SHW.116	KSU TA2472	Pandur
NIAB.SHW.BC.489.2.3.1.1	489	NIAB.SHW.116	KSU TA2472	Pandur
NIAB.SHW.BC.489.2.4.1.1	489	NIAB.SHW.116	KSU TA2472	Pandur
NIAB.SHW.BC.489.2.6.1.1	489	NIAB.SHW.116	KSU TA2472	Pandur
NIAB.SHW.BC.489.2.7.1.1	489	NIAB.SHW.116	KSU TA2472	Pandur
NIAB.SHW.BC.489.2.8.1.1	489	NIAB.SHW.116	KSU TA2472	Pandur
NIAB.SHW.BC.489.3.1.1.1	489	NIAB.SHW.116	KSU TA2472	Pandur
NIAB.SHW.BC.489.3.3.1.1	489	NIAB.SHW.116	KSU TA2472	Pandur
NIAB.SHW.BC.489.3.4.1.1	489	NIAB.SHW.116	KSU TA2472	Pandur
NIAB.SHW.BC.489.3.5.1.1	489	NIAB.SHW.116	KSU TA2472	Pandur
NIAB.SHW.BC.489.3.6.1.1	489	NIAB.SHW.116	KSU TA2472	Pandur
NIAB.SHW.BC.489.3.7.1.1	489	NIAB.SHW.116	KSU TA2472	Pandur
NIAB.SHW.BC.489.3.8.1.1	489	NIAB.SHW.116	KSU TA2472	Pandur
NIAB.SHW.BC.489.4.1.1.1	489	NIAB.SHW.116	KSU TA2472	Pandur
NIAB.SHW.BC.489.4.2.1.1	489	NIAB.SHW.116	KSU TA2472	Pandur
NIAB.SHW.BC.489.4.6.1.1	489	NIAB.SHW.116	KSU TA2472	Pandur
NIAB.SHW.BC.489.4.7.1.1	489	NIAB.SHW.116	KSU TA2472	Pandur
NIAB.SHW.BC.489.4.8.1.1	489	NIAB.SHW.116	KSU TA2472	Pandur
NIAB.SHW.BC.489.5.1.1.1	489	NIAB.SHW.116	KSU TA2472	Pandur
NIAB.SHW.BC.489.5.2.1.1	489	NIAB.SHW.116	KSU TA2472	Pandur
NIAB.SHW.BC.489.5.4.1.1	489	NIAB.SHW.116	KSU TA2472	Pandur
NIAB.SHW.BC.489.5.5.1.1	489	NIAB.SHW.116	KSU TA2472	Pandur
NIAB.SHW.BC.489.5.6.1.1	489	NIAB.SHW.116	KSU TA2472	Pandur
NIAB.SHW.BC.489.6.1.1.1	489	NIAB.SHW.116	KSU TA2472	Pandur
NIAB.SHW.BC.489.6.2.1.1	489	NIAB.SHW.116	KSU TA2472	Pandur
NIAB.SHW.BC.489.6.3.1.1	489	NIAB.SHW.116	KSU TA2472	Pandur
NIAB.SHW.BC.489.6.4.1.1	489	NIAB.SHW.116	KSU TA2472	Pandur
NIAB.SHW.BC.489.6.5.1.1	489	NIAB.SHW.116	KSU TA2472	Pandur
NIAB.SHW.BC.489.6.6.1.1	489	NIAB.SHW.116	KSU TA2472	Pandur
NIAB.SHW.BC.489.6.7.1.1	489	NIAB.SHW.116	KSU TA2472	Pandur
NIAB.SHW.BC.489.6.8.1.1	489	NIAB.SHW.116	KSU TA2472	Pandur
NIAB.SHW.BC.489.7.1.1.1	489	NIAB.SHW.116	KSU TA2472	Pandur
NIAB.SHW.BC.489.7.2.1.1	489	NIAB.SHW.116	KSU TA2472	Pandur
NIAB.SHW.BC.489.7.8.1.1	489	NIAB.SHW.116	KSU TA2472	Pandur
NIAB.SHW.BC.489.8.1.1.1	489	NIAB.SHW.116	KSU TA2472	Pandur
NIAB.SHW.BC.489.8.6.1.1	489	NIAB.SHW.116	KSU TA2472	Pandur
NIAB.SHW.BC.489.8.7.1.1	489	NIAB.SHW.116	KSU TA2472	Pandur
NIAB.SHW.BC.489.9.2.1.1	489	NIAB.SHW.116	KSU TA2472	Pandur
NIAB.SHW.BC.489.9.4.1.1	489	NIAB.SHW.116	KSU TA2472	Pandur
NIAB.SHW.BC.492.1.1.1.1	492	NIAB.SHW.125	KSU TA2454	Elidur
NIAB.SHW.BC.492.1.2.1.1	492	NIAB.SHW.125	KSU TA2454	Elidur
NIAB.SHW.BC.492.1.3.1.1	492	NIAB.SHW.125	KSU TA2454	Elidur
NIAB.SHW.BC.492.1.5.1.1	492	NIAB.SHW.125	KSU TA2454	Elidur
NIAB.SHW.BC.492.1.6.1.1	492	NIAB.SHW.125	KSU TA2454	Elidur
NIAB.SHW.BC.492.11.5.1.1	492	NIAB.SHW.125	KSU TA2454	Elidur
NIAB.SHW.BC.492.11.6.1.1	492	NIAB.SHW.125	KSU TA2454	Elidur
NIAB.SHW.BC.492.11.7.1.1	492	NIAB.SHW.125	KSU TA2454	Elidur
NIAB.SHW.BC.492.13.1.1.1	492	NIAB.SHW.125	KSU TA2454	Elidur
NIAB.SHW.BC.492.13.3.1.1	492	NIAB.SHW.125	KSU TA2454	Elidur
NIAB.SHW.BC.492.13.4.1.1	492	NIAB.SHW.125	KSU TA2454	Elidur
NIAB.SHW.BC.492.13.5.1.1	492	NIAB.SHW.125	KSU TA2454	Elidur
NIAB.SHW.BC.492.13.6.1.1	492	NIAB.SHW.125	KSU TA2454	Elidur
NIAB.SHW.BC.492.14.4.1.1	492	NIAB.SHW.125	KSU TA2454	Elidur
NIAB.SHW.BC.492.14.7.1.1	492	NIAB.SHW.125	KSU TA2454	Elidur
NIAB.SHW.BC.492.14.8.1.1	492	NIAB.SHW.125	KSU TA2454	Elidur
NIAB.SHW.BC.492.15.1.1.1	492	NIAB.SHW.125	KSU TA2454	Elidur
NIAB.SHW.BC.492.15.4.1.1	492	NIAB.SHW.125	KSU TA2454	Elidur
NIAB.SHW.BC.492.15.6.1.1	492	NIAB.SHW.125	KSU TA2454	Elidur
NIAB.SHW.BC.492.15.7.1.1	492	NIAB.SHW.125	KSU TA2454	Elidur
NIAB.SHW.BC.492.15.8.1.1	492	NIAB.SHW.125	KSU TA2454	Elidur
NIAB.SHW.BC.492.16.1.1.1	492	NIAB.SHW.125	KSU TA2454	Elidur
NIAB.SHW.BC.492.16.2.1.1	492	NIAB.SHW.125	KSU TA2454	Elidur
NIAB.SHW.BC.492.16.7.1.1	492	NIAB.SHW.125	KSU TA2454	Elidur
NIAB.SHW.BC.492.16.8.1.1	492	NIAB.SHW.125	KSU TA2454	Elidur
NIAB.SHW.BC.492.2.1.1.1	492	NIAB.SHW.125	KSU TA2454	Elidur
NIAB.SHW.BC.492.2.2.1.1	492	NIAB.SHW.125	KSU TA2454	Elidur
NIAB.SHW.BC.492.2.3.1.1	492	NIAB.SHW.125	KSU TA2454	Elidur
NIAB.SHW.BC.492.2.4.1.1	492	NIAB.SHW.125	KSU TA2454	Elidur
NIAB.SHW.BC.492.2.5.1.1	492	NIAB.SHW.125	KSU TA2454	Elidur
NIAB.SHW.BC.492.4.2.1.1	492	NIAB.SHW.125	KSU TA2454	Elidur
NIAB.SHW.BC.492.4.3.1.1	492	NIAB.SHW.125	KSU TA2454	Elidur
NIAB.SHW.BC.492.4.4.1.1	492	NIAB.SHW.125	KSU TA2454	Elidur
NIAB.SHW.BC.492.4.6.1.1	492	NIAB.SHW.125	KSU TA2454	Elidur
NIAB.SHW.BC.492.4.7.1.1	492	NIAB.SHW.125	KSU TA2454	Elidur
NIAB.SHW.BC.492.4.8.1.1	492	NIAB.SHW.125	KSU TA2454	Elidur
NIAB.SHW.BC.492.5.3.1.1	492	NIAB.SHW.125	KSU TA2454	Elidur
NIAB.SHW.BC.492.6.5.1.1	492	NIAB.SHW.125	KSU TA2454	Elidur
NIAB.SHW.BC.492.6.6.1.1	492	NIAB.SHW.125	KSU TA2454	Elidur
NIAB.SHW.BC.492.6.8.1.1	492	NIAB.SHW.125	KSU TA2454	Elidur
NIAB.SHW.BC.492.8.2.1.1	492	NIAB.SHW.125	KSU TA2454	Elidur
NIAB.SHW.BC.492.8.3.1.1	492	NIAB.SHW.125	KSU TA2454	Elidur
NIAB.SHW.BC.492.8.4.1.1	492	NIAB.SHW.125	KSU TA2454	Elidur
NIAB.SHW.BC.492.8.5.1.1	492	NIAB.SHW.125	KSU TA2454	Elidur
NIAB.SHW.BC.492.8.7.1.1	492	NIAB.SHW.125	KSU TA2454	Elidur
NIAB.SHW.BC.492.8.8.1.1	492	NIAB.SHW.125	KSU TA2454	Elidur
NIAB.SHW.BC.492.9.3.1.1	492	NIAB.SHW.125	KSU TA2454	Elidur
NIAB.SHW.BC.492.9.4.1.1	492	NIAB.SHW.125	KSU TA2454	Elidur
NIAB.SHW.BC.589.1.3.1.1	589	NIAB.SHW.029	Ae.Squarrosa 224	Sculptur
NIAB.SHW.BC.589.1.4.1.1	589	NIAB.SHW.029	Ae.Squarrosa 224	Sculptur
NIAB.SHW.BC.589.1.5.1.1	589	NIAB.SHW.029	Ae.Squarrosa 224	Sculptur
NIAB.SHW.BC.589.1.6.1.1	589	NIAB.SHW.029	Ae.Squarrosa 224	Sculptur
NIAB.SHW.BC.589.1.7.1.1	589	NIAB.SHW.029	Ae.Squarrosa 224	Sculptur
NIAB.SHW.BC.589.1.8.1.1	589	NIAB.SHW.029	Ae.Squarrosa 224	Sculptur
NIAB.SHW.BC.589.10.1.1.1	589	NIAB.SHW.029	Ae.Squarrosa 224	Sculptur
NIAB.SHW.BC.589.10.2.1.1	589	NIAB.SHW.029	Ae.Squarrosa 224	Sculptur
NIAB.SHW.BC.589.10.3.1.1	589	NIAB.SHW.029	Ae.Squarrosa 224	Sculptur
NIAB.SHW.BC.589.10.4.1.1	589	NIAB.SHW.029	Ae.Squarrosa 224	Sculptur
NIAB.SHW.BC.589.10.5.1.1	589	NIAB.SHW.029	Ae.Squarrosa 224	Sculptur
NIAB.SHW.BC.589.10.6.1.1	589	NIAB.SHW.029	Ae.Squarrosa 224	Sculptur
NIAB.SHW.BC.589.10.7.1.1	589	NIAB.SHW.029	Ae.Squarrosa 224	Sculptur
NIAB.SHW.BC.589.10.8.1.1	589	NIAB.SHW.029	Ae.Squarrosa 224	Sculptur
NIAB.SHW.BC.589.11.2.1.1	589	NIAB.SHW.029	Ae.Squarrosa 224	Sculptur
NIAB.SHW.BC.589.11.3.1.1	589	NIAB.SHW.029	Ae.Squarrosa 224	Sculptur
NIAB.SHW.BC.589.11.4.1.1	589	NIAB.SHW.029	Ae.Squarrosa 224	Sculptur
NIAB.SHW.BC.589.11.5.1.1	589	NIAB.SHW.029	Ae.Squarrosa 224	Sculptur
NIAB.SHW.BC.589.11.6.1.1	589	NIAB.SHW.029	Ae.Squarrosa 224	Sculptur
NIAB.SHW.BC.589.12.1.1.1	589	NIAB.SHW.029	Ae.Squarrosa 224	Sculptur
NIAB.SHW.BC.589.12.2.1.1	589	NIAB.SHW.029	Ae.Squarrosa 224	Sculptur
NIAB.SHW.BC.589.12.3.1.1	589	NIAB.SHW.029	Ae.Squarrosa 224	Sculptur
NIAB.SHW.BC.589.12.4.1.1	589	NIAB.SHW.029	Ae.Squarrosa 224	Sculptur
NIAB.SHW.BC.589.12.6.1.1	589	NIAB.SHW.029	Ae.Squarrosa 224	Sculptur
NIAB.SHW.BC.589.12.7.1.1	589	NIAB.SHW.029	Ae.Squarrosa 224	Sculptur
NIAB.SHW.BC.589.13.1.1.1	589	NIAB.SHW.029	Ae.Squarrosa 224	Sculptur
NIAB.SHW.BC.589.13.2.1.1	589	NIAB.SHW.029	Ae.Squarrosa 224	Sculptur
NIAB.SHW.BC.589.13.3.1.1	589	NIAB.SHW.029	Ae.Squarrosa 224	Sculptur
NIAB.SHW.BC.589.13.4.1.1	589	NIAB.SHW.029	Ae.Squarrosa 224	Sculptur
NIAB.SHW.BC.589.13.5.1.1	589	NIAB.SHW.029	Ae.Squarrosa 224	Sculptur
NIAB.SHW.BC.589.2.4.1.1	589	NIAB.SHW.029	Ae.Squarrosa 224	Sculptur
NIAB.SHW.BC.589.2.5.1.1	589	NIAB.SHW.029	Ae.Squarrosa 224	Sculptur
NIAB.SHW.BC.589.2.6.1.1	589	NIAB.SHW.029	Ae.Squarrosa 224	Sculptur
NIAB.SHW.BC.589.2.7.1.1	589	NIAB.SHW.029	Ae.Squarrosa 224	Sculptur
NIAB.SHW.BC.589.2.8.1.1	589	NIAB.SHW.029	Ae.Squarrosa 224	Sculptur
NIAB.SHW.BC.589.3.1.1.1	589	NIAB.SHW.029	Ae.Squarrosa 224	Sculptur
NIAB.SHW.BC.589.3.2.1.1	589	NIAB.SHW.029	Ae.Squarrosa 224	Sculptur
NIAB.SHW.BC.589.3.3.1.1	589	NIAB.SHW.029	Ae.Squarrosa 224	Sculptur
NIAB.SHW.BC.589.3.4.1.1	589	NIAB.SHW.029	Ae.Squarrosa 224	Sculptur
NIAB.SHW.BC.589.3.5.1.1	589	NIAB.SHW.029	Ae.Squarrosa 224	Sculptur
NIAB.SHW.BC.589.3.7.1.1	589	NIAB.SHW.029	Ae.Squarrosa 224	Sculptur
NIAB.SHW.BC.589.3.8.1.1	589	NIAB.SHW.029	Ae.Squarrosa 224	Sculptur
NIAB.SHW.BC.589.4.1.1.1	589	NIAB.SHW.029	Ae.Squarrosa 224	Sculptur
NIAB.SHW.BC.589.4.2.1.1	589	NIAB.SHW.029	Ae.Squarrosa 224	Sculptur
NIAB.SHW.BC.589.4.3.1.1	589	NIAB.SHW.029	Ae.Squarrosa 224	Sculptur
NIAB.SHW.BC.589.4.4.1.1	589	NIAB.SHW.029	Ae.Squarrosa 224	Sculptur
NIAB.SHW.BC.589.4.5.1.1	589	NIAB.SHW.029	Ae.Squarrosa 224	Sculptur
NIAB.SHW.BC.589.4.6.1.1	589	NIAB.SHW.029	Ae.Squarrosa 224	Sculptur
NIAB.SHW.BC.589.4.7.1.1	589	NIAB.SHW.029	Ae.Squarrosa 224	Sculptur
NIAB.SHW.BC.589.5.1.1.1	589	NIAB.SHW.029	Ae.Squarrosa 224	Sculptur
NIAB.SHW.BC.589.5.3.1.1	589	NIAB.SHW.029	Ae.Squarrosa 224	Sculptur
NIAB.SHW.BC.589.5.4.1.1	589	NIAB.SHW.029	Ae.Squarrosa 224	Sculptur
NIAB.SHW.BC.589.5.5.1.1	589	NIAB.SHW.029	Ae.Squarrosa 224	Sculptur
NIAB.SHW.BC.589.5.8.1.1	589	NIAB.SHW.029	Ae.Squarrosa 224	Sculptur
NIAB.SHW.BC.589.6.2.1.1	589	NIAB.SHW.029	Ae.Squarrosa 224	Sculptur
NIAB.SHW.BC.589.6.3.1.1	589	NIAB.SHW.029	Ae.Squarrosa 224	Sculptur
NIAB.SHW.BC.589.6.4.1.1	589	NIAB.SHW.029	Ae.Squarrosa 224	Sculptur
NIAB.SHW.BC.589.6.5.1.1	589	NIAB.SHW.029	Ae.Squarrosa 224	Sculptur
NIAB.SHW.BC.589.6.8.1.1	589	NIAB.SHW.029	Ae.Squarrosa 224	Sculptur
NIAB.SHW.BC.589.8.1.1.1	589	NIAB.SHW.029	Ae.Squarrosa 224	Sculptur
NIAB.SHW.BC.589.8.2.1.1	589	NIAB.SHW.029	Ae.Squarrosa 224	Sculptur
NIAB.SHW.BC.589.9.1.1.1	589	NIAB.SHW.029	Ae.Squarrosa 224	Sculptur
NIAB.SHW.BC.589.9.2.1.1	589	NIAB.SHW.029	Ae.Squarrosa 224	Sculptur
NIAB.SHW.BC.589.9.3.1.1	589	NIAB.SHW.029	Ae.Squarrosa 224	Sculptur
NIAB.SHW.BC.589.9.4.1.1	589	NIAB.SHW.029	Ae.Squarrosa 224	Sculptur
NIAB.SHW.BC.589.9.5.1.1	589	NIAB.SHW.029	Ae.Squarrosa 224	Sculptur
NIAB.SHW.BC.589.9.7.1.1	589	NIAB.SHW.029	Ae.Squarrosa 224	Sculptur
NIAB.SHW.BC.590.1.1.1.1	590	NIAB.SHW.031	JIC2220007	Biensur
NIAB.SHW.BC.590.1.10.1.1	590	NIAB.SHW.031	JIC2220007	Biensur
NIAB.SHW.BC.590.1.11.1.1	590	NIAB.SHW.031	JIC2220007	Biensur
NIAB.SHW.BC.590.1.12.1.1	590	NIAB.SHW.031	JIC2220007	Biensur
NIAB.SHW.BC.590.1.3.1.1	590	NIAB.SHW.031	JIC2220007	Biensur
NIAB.SHW.BC.590.1.4.1.1	590	NIAB.SHW.031	JIC2220007	Biensur
NIAB.SHW.BC.590.1.5.1.1	590	NIAB.SHW.031	JIC2220007	Biensur
NIAB.SHW.BC.590.1.6.1.1	590	NIAB.SHW.031	JIC2220007	Biensur
[truncated: 980 more rows]

## Sheet: Supplementary Table S4
Supplementary Table S4 - Breeders from different companies visited the Core Nurseries across five trial years and made selections of NIAB_WW_SHW_NAM genotypes for further testing. Shown for each trial: the number (No.) of nested populations present, the number of genotypes available for selection (No. Genotypes), and the numbers of breeders and companies that visited. Selection summaries are also…
Trial	No. nested populations	No. genotypes	No. of breeders	No. of companies	No. selected	Selected %	Selected % by ≥ 50% of breeders
Core17	5	319	2	2	89	28	28
Core18	19	1053	5	4	224	21	7
Core19	12	718	5	4	360	50	10
Core20	8	514	8	7	299	58	8
Core21	7	437	8	6	229	52	11

## Sheet: Supplementary Table S5
Supplementary Table S5 - All QTL found using the NIAB_WW_SHW_NAM population. Trait mapping was completed for Ft (flowering time), Ph (plant height) and Yr (yellow rust infection). The chromosome and physical location (Mb) for each peak genetic marker of the QTLs are shown. QTL intervals were visually defined as the first (Peak Start) and last (Peak Finish) significant flanking genetic markers sur…
QTL	Trait	Trial	Sig. threshold	Genetic Marker	Chromosome	Peak Position (Mb)	Peak Start (Mb)	Peak Finish (Mb)	-log10(P)	Var	n	Alt. allele effect	No. alt. SHW allele	No. lines alt. allele	Multi. trial QTL
QFt.niab-1B.1	Ft	Core18	4.66	AX.94805215	1B	656.238	-	-	14.19	0.0126831	852	0.848433	44	191	No
QFt.niab-2A.1	Ft	Core21	4.66	AX.94630543	2A	31.1775	-	-	8.38	4.69196	277	-1.83514	32	47	No
QFt.niab-2B.1	Ft	Core19	4.86	AX.94970315	2B	26.5815	-	-	6.34	0.837172	596	-0.961836	34	119	Yes
QFt.niab-2B.1	Ft	Full21	4.97	AX.95082190	2B	58.0745	-	-	6.25	1.10052	2389	-0.986966	11	77	Yes
QFt.niab-2B.2	Ft	Core18	4.66	AX.94851753	2B	384.67	-	-	6.01	0.146404	852	-0.507911	54	219	No
QFt.niab-2D.1	Ft	Core19	4.86	AX.94779177	2D	14.8976	-	-	5.33	0.0413258	596	-0.864275	18	134	Yes
QFt.niab-2D.1	Ft	Core21	4.66	AX.94603120	2D	33.3706	-	-	10.74	10.7518	277	-1.77018	51	85	Yes
QFt.niab-3A.1	Ft	Core18	4.66	AX.94713240	3A	674.753	-	-	4.74	0.0128274	852	-0.445598	43	238	No
QFt.niab-3A.2	Ft	Core18	4.66	AX.94727938	3A	696.663	-	-	6.1	0.0229991	852	0.57409	53	190	No
QFt.niab-4A.1	Ft	Core18	4.66	AX.94552332	4A	735.781	625.372	744.522	10.09	0.18293	852	-0.676488	47	210	Yes
QFt.niab-4A.1	Ft	Full21	4.97	AX.95165912	4A	681.364	627.817	726.3	10.31	0.855024	2389	-0.839626	48	558	Yes
QFt.niab-4B.1	Ft	Core18	4.66	AX.94904595	4B	491.009	-	-	8.37	0.0629997	852	-0.610808	54	242	No
QFt.niab-5B.1	Ft	Core21	4.66	AX.94904011	5B	231.094	-	-	4.87	6.23769	277	1.94902	2	15	No
QFt.niab-5B.2	Ft	Core18	4.66	AX.94510295	5B	687.395	-	-	9.74	0.012507	852	-0.644829	41	213	No
QFt.niab-5D.1	Ft	Full21	4.97	AX.94618741	5D	565.719	-	-	5.44	0.91962	2389	1.52447	1	25	No
QFt.niab-6D.1	Ft	Core17	4.46	AX.94693483	6D	350.882	-	-	4.64	7.3392	253	0.869142	16	52	No
QFt.niab-7A.1	Ft	Core18	4.66	AX.94644716	7A	17.9282	-	-	6.37	0.00658964	852	-0.521857	43	211	No
QFt.niab-7B.1	Ft	Core18	4.66	AX.94695294	7B	450.682	450.682	474.473	8.38	0.729715	852	-0.597295	36	215	No
QFt.niab-7B.2	Ft	Core18	4.66	AX.94688771	7B	730.18	-	-	9.94	0.518042	852	-0.646361	43	216	No
QFt.niab-7B.3	Ft	Core18	4.66	AX.95254327	7B	742.591	730.18	750.604	15.3	0.655727	852	0.869963	44	200	No
QFt.niab-7D.1	Ft	Core18	4.66	AX.95229555	7D	17.8319	13.6603	31.9947	8.5	0.0263692	852	-0.619617	49	236	Yes
QFt.niab-7D.1	Ft	Core20	4.66	AX.94929727	7D	61.2277	61.2277	72.9414	5.87	5.07231	457	-1.064	27	127	Yes
QFt.niab-7D.1	Ft	Full21	4.97	AX.94688897	7D	31.9947	-	-	5.33	0.000217669	2389	-0.594874	49	588	Yes
QPh.niab-4B.1	Ph	Full21	4.97	AX.94545917	4B	25.8348	25.8348	31.8753	6.51	1.31885	2389	3.32406	3	61	No
QPh.niab-5A.1	Ph	Core20	4.66	AX.94891889	5A	466.985	-	-	4.94	4.38431	457	2.88583	51	103	No
QPh.niab-5A.2	Ph	Core18	4.66	AX.94462177	5A	527.918	524.029	546.791	8.52	0.336848	852	2.25393	53	276	Yes
QPh.niab-5A.2	Ph	Full21	4.97	AX.94462177	5A	527.918	526.66	527.918	5.36	1.06761	2389	1.50272	53	728	Yes
QPh.niab-5B.1	Ph	Core18	4.66	AX.94651425	5B	501.478	-	-	7.89	0.10399	852	2.20463	47	251	No
QPh.niab-6A.1	Ph	Core17	4.46	AX.94474129	6A	114.239	50.6622	114.239	6.18	0.868772	253	3.61485	54	80	Yes
QPh.niab-6A.1	Ph	Core18	4.66	AX.95630086	6A	230.706	68.1328	495.689	12.63	3.27862	852	3.17695	54	236	Yes
QPh.niab-6A.1	Ph	Core21	4.66	AX.95630086	6A	230.706	110.335	448.231	6.73	9.80871	277	4.24927	54	82	Yes
QPh.niab-6A.1	Ph	Full21	4.97	AX.95159326	6A	405.449	107.113	471.806	19.1	2.45432	2389	3.05681	54	698	Yes
QPh.niab-6A.2	Ph	Core17	4.46	AX.94567652	6A	613.839	-	-	4.76	7.50151	253	-4.39616	16	15	No
QPh.niab-6D.1	Ph	Core17	4.46	AX.94940605	6D	84.2809	-	-	6.06	0.985111	253	3.43311	42	65	Yes
QPh.niab-6D.1	Ph	Core18	4.66	AX.94940605	6D	84.2809	-	-	6.71	9.86165e-05	852	2.01387	42	189	Yes
QPh.niab-6D.1	Ph	Full21	4.97	AX.94940605	6D	84.2809	-	-	6.64	0.0032831	2389	1.57883	42	539	Yes
QYr.niab-4D.1	Yr	Core17	4.46	AX.94546744	4D	1.4159	1.40956	1.4159	4.9	7.88947	253	-2.2534	37	56	Yes
QYr.niab-4D.1	Yr	Core18	4.66	AX.94546744	4D	1.4159	1.25421	3.60907	14.27	7.75956	852	-3.92627	37	134	Yes
QYr.niab-4D.1	Yr	Full21	4.97	AX.94546744	4D	1.4159	1.40956	3.59843	13.82	2.97837	2389	-0.78166	37	406	Yes
QYr.niab-7B.1	Yr	Full21	4.97	AX.94975027	7B	745.045	744.649	745.045	6.34	1.33633	2389	-0.532624	39	410	No
